# Supplementary material for: How social media shapes urban image and conative tourism behaviour among Chinese Generation Z: an extended SOR model
Source: Front Psychol. 2026 Jun 17;17:1713853. doi: 10.3389/fpsyg.2026.1713853 (PMC13351096; doi:10.3389/fpsyg.2026.1713853)
Supplement: Supplementary file 1 [file Supplementary_file_1.xlsx]

## Sheet: CQ
4	3	4	3.66667	5	5	5	5	5	5	-1.33333	3.66667	3.66667	3.66667	3.66667	3.66667	4	4	4	4	4
5	5	3	4.33333	2	2	2	2	2	2	2.33333	4.33333	4.33333	4.33333	4.33333	4.33333	4	4	4	4	4
5	5	4	4.66667	3	3	2	3	3	2.8	1.86667	4.86667	4.86667	3.86667	4.86667	4.86667	5	5	4	5	5
5	4	4	4.33333	2	3	3	3	3	2.8	1.53333	3.53333	4.53333	4.53333	4.53333	4.53333	4	5	5	5	5
4	3	5	4	3	3	3	4	3	3.2	0.8	3.8	3.8	3.8	4.8	3.8	4	4	4	5	4
4	4	3	3.66667	3	3	3	3	2	2.8	0.866667	3.86667	3.86667	3.86667	3.86667	2.86667	4	4	4	4	3
5	3	5	4.33333	4	4	4	4	3	3.8	0.533333	4.53333	4.53333	4.53333	4.53333	3.53333	5	5	5	5	4
3	3	3	3	3	3	3	5	3	3.4	-0.4	2.6	2.6	2.6	4.6	2.6	3	3	3	5	3
3	3	4	3.33333	4	4	3	4	4	3.8	-0.466667	3.53333	3.53333	2.53333	3.53333	3.53333	4	4	3	4	4
2	3	3	2.66667	3	3	2	2	3	2.6	0.0666667	3.06667	3.06667	2.06667	2.06667	3.06667	3	3	2	2	3
3	3	3	3	4	4	3	4	4	3.8	-0.8	3.2	3.2	2.2	3.2	3.2	3	3	2	3	3
4	5	4	4.33333	1	1	1	1	1	1	3.33333	4.33333	4.33333	4.33333	4.33333	4.33333	4	4	4	4	4
3	4	3	3.33333	5	2	4	4	4	3.8	-0.466667	4.53333	1.53333	3.53333	3.53333	3.53333	5	2	4	4	4
4	3	1	2.66667	3	3	3	3	3	3	-0.333333	2.66667	2.66667	2.66667	2.66667	2.66667	3	3	3	3	3
4	3	3	3.33333	4	3	4	4	3	3.6	-0.266667	3.73333	2.73333	3.73333	3.73333	2.73333	4	3	4	4	3
4	4	3	3.66667	5	5	5	5	5	5	-1.33333	3.66667	3.66667	3.66667	3.66667	3.66667	4	4	4	4	4
3	4	4	3.66667	3	3	2	2	3	2.6	1.06667	4.06667	4.06667	3.06667	3.06667	4.06667	4	4	3	3	4
5	3	4	4	1	2	2	2	1	1.6	2.4	3.4	4.4	4.4	4.4	3.4	3	4	4	4	3
3	3	4	3.33333	1	1	1	1	1	1	2.33333	3.33333	3.33333	3.33333	3.33333	3.33333	3	3	3	3	3
3	5	5	4.33333	1	1	2	1	1	1.2	3.13333	4.13333	4.13333	5.13333	4.13333	4.13333	4	4	5	4	4
4	4	5	4.33333	2	2	2	2	3	2.2	2.13333	4.13333	4.13333	4.13333	4.13333	5.13333	4	4	4	4	5
4	3	3	3.33333	2	2	2	2	3	2.2	1.13333	3.13333	3.13333	3.13333	3.13333	4.13333	3	3	3	3	4
2	2	3	2.33333	4	4	4	4	3	3.8	-1.46667	2.53333	2.53333	2.53333	2.53333	1.53333	3	3	3	3	2
3	2	4	3	5	5	5	5	5	5	-2	3	3	3	3	3	3	3	3	3	3
4	3	3	3.33333	1	1	1	1	1	1	2.33333	3.33333	3.33333	3.33333	3.33333	3.33333	3	3	3	3	3
5	5	4	4.66667	2	4	4	3	2	3	1.66667	3.66667	5.66667	5.66667	4.66667	3.66667	4	6	6	5	4
4	4	3	3.66667	1	1	1	1	3	1.4	2.26667	3.26667	3.26667	3.26667	3.26667	5.26667	3	3	3	3	5
5	4	4	4.33333	5	5	5	5	5	5	-0.666667	4.33333	4.33333	4.33333	4.33333	4.33333	4	4	4	4	4
4	5	5	4.66667	1	2	1	1	3	1.6	3.06667	4.06667	5.06667	4.06667	4.06667	6.06667	4	5	4	4	6
4	4	5	4.33333	2	2	2	2	2	2	2.33333	4.33333	4.33333	4.33333	4.33333	4.33333	4	4	4	4	4
5	4	4	4.33333	5	5	5	5	5	5	-0.666667	4.33333	4.33333	4.33333	4.33333	4.33333	4	4	4	4	4
3	3	4	3.33333	1	1	1	1	3	1.4	1.93333	2.93333	2.93333	2.93333	2.93333	4.93333	3	3	3	3	5
3	2	4	3	1	1	1	1	3	1.4	1.6	2.6	2.6	2.6	2.6	4.6	3	3	3	3	5
4	3	3	3.33333	2	2	2	4	2	2.4	0.933333	2.93333	2.93333	2.93333	4.93333	2.93333	3	3	3	5	3
4	4	5	4.33333	1	1	1	3	1	1.4	2.93333	3.93333	3.93333	3.93333	5.93333	3.93333	4	4	4	6	4
4	3	3	3.33333	2	2	2	2	2	2	1.33333	3.33333	3.33333	3.33333	3.33333	3.33333	3	3	3	3	3
5	5	4	4.66667	5	3	3	3	3	3.4	1.26667	6.26667	4.26667	4.26667	4.26667	4.26667	6	4	4	4	4
5	5	4	4.66667	2	2	2	2	2	2	2.66667	4.66667	4.66667	4.66667	4.66667	4.66667	5	5	5	5	5
4	4	4	4	4	5	5	4	4	4.4	-0.4	3.6	4.6	4.6	3.6	3.6	4	5	5	4	4
4	2	4	3.33333	2	2	2	2	2	2	1.33333	3.33333	3.33333	3.33333	3.33333	3.33333	3	3	3	3	3
4	4	5	4.33333	5	5	5	5	5	5	-0.666667	4.33333	4.33333	4.33333	4.33333	4.33333	4	4	4	4	4
5	4	4	4.33333	3	3	3	3	3	3	1.33333	4.33333	4.33333	4.33333	4.33333	4.33333	4	4	4	4	4
4	3	3	3.33333	2	2	2	2	2	2	1.33333	3.33333	3.33333	3.33333	3.33333	3.33333	3	3	3	3	3
4	2	4	3.33333	1	1	1	1	3	1.4	1.93333	2.93333	2.93333	2.93333	2.93333	4.93333	3	3	3	3	5
4	4	4	4	4	4	5	4	5	4.4	-0.4	3.6	3.6	4.6	3.6	4.6	4	4	5	4	5
3	3	3	3	4	4	4	4	4	4	-1	3	3	3	3	3	3	3	3	3	3
4	4	4	4	1	1	1	1	1	1	3	4	4	4	4	4	4	4	4	4	4
3	4	3	3.33333	2	2	2	2	2	2	1.33333	3.33333	3.33333	3.33333	3.33333	3.33333	3	3	3	3	3
4	3	4	3.66667	3	3	3	3	3	3	0.666667	3.66667	3.66667	3.66667	3.66667	3.66667	4	4	4	4	4
3	4	3	3.33333	1	1	1	1	1	1	2.33333	3.33333	3.33333	3.33333	3.33333	3.33333	3	3	3	3	3
4	5	4	4.33333	5	5	5	5	5	5	-0.666667	4.33333	4.33333	4.33333	4.33333	4.33333	4	4	4	4	4
4	5	4	4.33333	4	3	4	3	4	3.6	0.733333	4.73333	3.73333	4.73333	3.73333	4.73333	5	4	5	4	5
4	5	5	4.66667	4	5	4	4	4	4.2	0.466667	4.46667	5.46667	4.46667	4.46667	4.46667	4	5	4	4	4
4	5	5	4.66667	3	5	4	3	4	3.8	0.866667	3.86667	5.86667	4.86667	3.86667	4.86667	4	6	5	4	5
5	5	5	5	4	4	4	5	4	4.2	0.8	4.8	4.8	4.8	5.8	4.8	5	5	5	6	5
4	3	3	3.33333	3	4	4	3	3	3.4	-0.0666667	2.93333	3.93333	3.93333	2.93333	2.93333	3	4	4	3	3
4	4	4	4	1	1	2	4	2	2	2	3	3	4	6	4	3	3	4	6	4
4	4	4	4	5	4	4	4	5	4.4	-0.4	4.6	3.6	3.6	3.6	4.6	5	4	4	4	5
5	4	4	4.33333	4	4	3	5	4	4	0.333333	4.33333	4.33333	3.33333	5.33333	4.33333	4	4	3	5	4
4	5	4	4.33333	4	4	3	5	4	4	0.333333	4.33333	4.33333	3.33333	5.33333	4.33333	4	4	3	5	4
4	5	4	4.33333	3	4	3	5	5	4	0.333333	3.33333	4.33333	3.33333	5.33333	5.33333	3	4	3	5	5
4	4	4	4	4	4	3	5	5	4.2	-0.2	3.8	3.8	2.8	4.8	4.8	4	4	3	5	5
3	4	3	3.33333	3	3	4	5	4	3.8	-0.466667	2.53333	2.53333	3.53333	4.53333	3.53333	3	3	4	5	4
4	4	4	4	4	4	4	4	5	4.2	-0.2	3.8	3.8	3.8	3.8	4.8	4	4	4	4	5
3	4	3	3.33333	4	4	5	5	5	4.6	-1.26667	2.73333	2.73333	3.73333	3.73333	3.73333	3	3	4	4	4
4	5	4	4.33333	4	4	4	4	4	4	0.333333	4.33333	4.33333	4.33333	4.33333	4.33333	4	4	4	4	4
5	5	5	5	4	4	5	5	5	4.6	0.4	4.4	4.4	5.4	5.4	5.4	4	4	5	5	5
4	4	4	4	4	4	4	4	5	4.2	-0.2	3.8	3.8	3.8	3.8	4.8	4	4	4	4	5
4	4	4	4	5	5	5	5	5	5	-1	4	4	4	4	4	4	4	4	4	4
2	2	2	2	4	5	5	4	4	4.4	-2.4	1.6	2.6	2.6	1.6	1.6	2	3	3	2	2
5	5	5	5	3	5	5	4	3	4	1	4	6	6	5	4	4	6	6	5	4
5	4	4	4.33333	4	4	4	3	3	3.6	0.733333	4.73333	4.73333	4.73333	3.73333	3.73333	5	5	5	4	4
5	4	4	4.33333	5	5	5	5	5	5	-0.666667	4.33333	4.33333	4.33333	4.33333	4.33333	4	4	4	4	4
4	5	4	4.33333	4	4	4	4	4	4	0.333333	4.33333	4.33333	4.33333	4.33333	4.33333	4	4	4	4	4
4	5	4	4.33333	5	5	4	3	4	4.2	0.133333	5.13333	5.13333	4.13333	3.13333	4.13333	5	5	4	3	4
4	5	4	4.33333	5	5	4	4	4	4.4	-0.0666667	4.93333	4.93333	3.93333	3.93333	3.93333	5	5	4	4	4
4	4	4	4	4	4	4	4	5	4.2	-0.2	3.8	3.8	3.8	3.8	4.8	4	4	4	4	5
5	5	5	5	3	2	3	2	5	3	2	5	4	5	4	7	5	4	5	4	7
4	4	4	4	4	3	3	4	4	3.6	0.4	4.4	3.4	3.4	4.4	4.4	4	3	3	4	4
4	4	4	4	4	4	4	4	4	4	0	4	4	4	4	4	4	4	4	4	4
2	2	2	2	5	5	5	5	5	5	-3	2	2	2	2	2	2	2	2	2	2
4	4	4	4	4	4	4	4	4	4	0	4	4	4	4	4	4	4	4	4	4
5	5	5	5	4	4	5	5	5	4.6	0.4	4.4	4.4	5.4	5.4	5.4	4	4	5	5	5
4	4	4	4	2	3	2	2	1	2	2	4	5	4	4	3	4	5	4	4	3
4	4	4	4	2	2	2	3	2	2.2	1.8	3.8	3.8	3.8	4.8	3.8	4	4	4	5	4
3	3	3	3	2	2	2	2	2	2	1	3	3	3	3	3	3	3	3	3	3
5	4	4	4.33333	2	2	2	2	2	2	2.33333	4.33333	4.33333	4.33333	4.33333	4.33333	4	4	4	4	4
5	4	4	4.33333	2	4	3	4	3	3.2	1.13333	3.13333	5.13333	4.13333	5.13333	4.13333	3	5	4	5	4
5	5	5	5	1	3	2	3	2	2.2	2.8	3.8	5.8	4.8	5.8	4.8	4	6	5	6	5
4	4	4	4	2	2	2	2	2	2	2	4	4	4	4	4	4	4	4	4	4
5	5	5	5	3	3	3	4	5	3.6	1.4	4.4	4.4	4.4	5.4	6.4	4	4	4	5	6
4	5	4	4.33333	3	2	2	3	3	2.6	1.73333	4.73333	3.73333	3.73333	4.73333	4.73333	5	4	4	5	5
4	4	4	4	4	4	4	4	4	4	0	4	4	4	4	4	4	4	4	4	4
4	5	4	4.33333	4	5	4	5	4	4.4	-0.0666667	3.93333	4.93333	3.93333	4.93333	3.93333	4	5	4	5	4
4	5	4	4.33333	3	3	3	3	2	2.8	1.53333	4.53333	4.53333	4.53333	4.53333	3.53333	5	5	5	5	4
4	5	4	4.33333	4	4	4	3	4	3.8	0.533333	4.53333	4.53333	4.53333	3.53333	4.53333	5	5	5	4	5
4	4	4	4	5	5	5	4	5	4.8	-0.8	4.2	4.2	4.2	3.2	4.2	4	4	4	3	4
2	2	2	2	4	3	4	3	3	3.4	-1.4	2.6	1.6	2.6	1.6	1.6	3	2	3	2	2
4	4	4	4	5	5	5	4	3	4.4	-0.4	4.6	4.6	4.6	3.6	2.6	5	5	5	4	3
3	3	3	3	4	4	4	4	4	4	-1	3	3	3	3	3	3	3	3	3	3
4	4	4	4	5	5	5	5	5	5	-1	4	4	4	4	4	4	4	4	4	4
4	4	4	4	3	5	5	5	5	4.6	-0.6	2.4	4.4	4.4	4.4	4.4	2	4	4	4	4
2	2	2	2	3	4	3	3	3	3.2	-1.2	1.8	2.8	1.8	1.8	1.8	2	3	2	2	2
4	4	4	4	3	3	3	3	3	3	1	4	4	4	4	4	4	4	4	4	4
5	4	4	4.33333	4	4	4	4	4	4	0.333333	4.33333	4.33333	4.33333	4.33333	4.33333	4	4	4	4	4
4	5	4	4.33333	5	5	5	5	5	5	-0.666667	4.33333	4.33333	4.33333	4.33333	4.33333	4	4	4	4	4
1	1	2	1.33333	4	4	4	4	4	4	-2.66667	1.33333	1.33333	1.33333	1.33333	1.33333	1	1	1	1	1
4	5	4	4.33333	5	5	5	5	5	5	-0.666667	4.33333	4.33333	4.33333	4.33333	4.33333	4	4	4	4	4
5	4	4	4.33333	3	5	5	5	5	4.6	-0.266667	2.73333	4.73333	4.73333	4.73333	4.73333	3	5	5	5	5
4	5	4	4.33333	3	3	3	3	2	2.8	1.53333	4.53333	4.53333	4.53333	4.53333	3.53333	5	5	5	5	4
4	4	5	4.33333	4	4	4	4	4	4	0.333333	4.33333	4.33333	4.33333	4.33333	4.33333	4	4	4	4	4
5	4	4	4.33333	5	5	5	5	5	5	-0.666667	4.33333	4.33333	4.33333	4.33333	4.33333	4	4	4	4	4
4	4	5	4.33333	5	5	5	5	5	5	-0.666667	4.33333	4.33333	4.33333	4.33333	4.33333	4	4	4	4	4
4	5	4	4.33333	5	5	5	5	5	5	-0.666667	4.33333	4.33333	4.33333	4.33333	4.33333	4	4	4	4	4
5	5	4	4.66667	3	2	2	3	3	2.6	2.06667	5.06667	4.06667	4.06667	5.06667	5.06667	5	4	4	5	5
4	5	4	4.33333	5	3	5	3	5	4.2	0.133333	5.13333	3.13333	5.13333	3.13333	5.13333	5	3	5	3	5
4	5	4	4.33333	4	5	5	5	5	4.8	-0.466667	3.53333	4.53333	4.53333	4.53333	4.53333	4	5	5	5	5
3	3	3	3	3	4	4	3	3	3.4	-0.4	2.6	3.6	3.6	2.6	2.6	3	4	4	3	3
5	4	4	4.33333	3	3	3	2	3	2.8	1.53333	4.53333	4.53333	4.53333	3.53333	4.53333	5	5	5	4	5
4	5	4	4.33333	4	4	3	5	5	4.2	0.133333	4.13333	4.13333	3.13333	5.13333	5.13333	4	4	3	5	5
4	4	5	4.33333	4	4	4	4	4	4	0.333333	4.33333	4.33333	4.33333	4.33333	4.33333	4	4	4	4	4
5	4	4	4.33333	3	3	4	4	5	3.8	0.533333	3.53333	3.53333	4.53333	4.53333	5.53333	4	4	5	5	6
4	5	4	4.33333	3	3	3	2	3	2.8	1.53333	4.53333	4.53333	4.53333	3.53333	4.53333	5	5	5	4	5
4	5	4	4.33333	5	1	1	1	2	2	2.33333	7.33333	3.33333	3.33333	3.33333	4.33333	7	3	3	3	4
4	5	5	4.66667	3	3	2	2	3	2.6	2.06667	5.06667	5.06667	4.06667	4.06667	5.06667	5	5	4	4	5
4	5	4	4.33333	5	2	4	5	5	4.2	0.133333	5.13333	2.13333	4.13333	5.13333	5.13333	5	2	4	5	5
2	2	2	2	3	3	3	1	2	2.4	-0.4	2.6	2.6	2.6	0.6	1.6	3	3	3	1	2
4	5	4	4.33333	4	4	4	4	5	4.2	0.133333	4.13333	4.13333	4.13333	4.13333	5.13333	4	4	4	4	5
5	4	4	4.33333	1	1	2	1	1	1.2	3.13333	4.13333	4.13333	5.13333	4.13333	4.13333	4	4	5	4	4
2	3	2	2.33333	5	3	3	3	5	3.8	-1.46667	3.53333	1.53333	1.53333	1.53333	3.53333	4	2	2	2	4
5	5	4	4.66667	2	2	2	2	2	2	2.66667	4.66667	4.66667	4.66667	4.66667	4.66667	5	5	5	5	5
4	5	4	4.33333	4	4	4	4	4	4	0.333333	4.33333	4.33333	4.33333	4.33333	4.33333	4	4	4	4	4
5	4	4	4.33333	2	2	2	2	2	2	2.33333	4.33333	4.33333	4.33333	4.33333	4.33333	4	4	4	4	4
2	3	2	2.33333	5	5	5	5	5	5	-2.66667	2.33333	2.33333	2.33333	2.33333	2.33333	2	2	2	2	2
4	4	3	3.66667	5	5	3	5	3	4.2	-0.533333	4.46667	4.46667	2.46667	4.46667	2.46667	4	4	2	4	2
3	3	4	3.33333	2	1	1	2	1	1.4	1.93333	3.93333	2.93333	2.93333	3.93333	2.93333	4	3	3	4	3
3	4	4	3.66667	5	5	5	5	5	5	-1.33333	3.66667	3.66667	3.66667	3.66667	3.66667	4	4	4	4	4
4	3	4	3.66667	3	3	3	3	3	3	0.666667	3.66667	3.66667	3.66667	3.66667	3.66667	4	4	4	4	4
5	5	4	4.66667	5	4	4	5	5	4.6	0.0666667	5.06667	4.06667	4.06667	5.06667	5.06667	5	4	4	5	5
4	5	4	4.33333	3	3	3	3	3	3	1.33333	4.33333	4.33333	4.33333	4.33333	4.33333	4	4	4	4	4
4	5	5	4.66667	5	5	5	5	5	5	-0.333333	4.66667	4.66667	4.66667	4.66667	4.66667	5	5	5	5	5
4	5	4	4.33333	4	2	4	4	5	3.8	0.533333	4.53333	2.53333	4.53333	4.53333	5.53333	5	3	5	5	6
3	3	4	3.33333	2	2	2	2	2	2	1.33333	3.33333	3.33333	3.33333	3.33333	3.33333	3	3	3	3	3
4	5	4	4.33333	2	1	2	1	3	1.8	2.53333	4.53333	3.53333	4.53333	3.53333	5.53333	5	4	5	4	6
4	5	5	4.66667	1	1	1	3	1	1.4	3.26667	4.26667	4.26667	4.26667	6.26667	4.26667	4	4	4	6	4
4	5	4	4.33333	4	4	4	4	5	4.2	0.133333	4.13333	4.13333	4.13333	4.13333	5.13333	4	4	4	4	5
5	5	4	4.66667	4	4	4	5	4	4.2	0.466667	4.46667	4.46667	4.46667	5.46667	4.46667	4	4	4	5	4
5	4	5	4.66667	3	3	3	3	5	3.4	1.26667	4.26667	4.26667	4.26667	4.26667	6.26667	4	4	4	4	6
4	3	3	3.33333	3	3	3	3	5	3.4	-0.0666667	2.93333	2.93333	2.93333	2.93333	4.93333	3	3	3	3	5
5	4	5	4.66667	2	2	2	2	2	2	2.66667	4.66667	4.66667	4.66667	4.66667	4.66667	5	5	5	5	5
4	5	4	4.33333	4	4	4	2	4	3.6	0.733333	4.73333	4.73333	4.73333	2.73333	4.73333	5	5	5	3	5
4	5	4	4.33333	3	2	3	2	2	2.4	1.93333	4.93333	3.93333	4.93333	3.93333	3.93333	5	4	5	4	4
4	5	4	4.33333	2	5	5	5	5	4.4	-0.0666667	1.93333	4.93333	4.93333	4.93333	4.93333	2	5	5	5	5
4	5	4	4.33333	3	5	5	5	5	4.6	-0.266667	2.73333	4.73333	4.73333	4.73333	4.73333	3	5	5	5	5
4	5	4	4.33333	3	5	5	5	5	4.6	-0.266667	2.73333	4.73333	4.73333	4.73333	4.73333	3	5	5	5	5
4	5	4	4.33333	3	3	2	2	2	2.4	1.93333	4.93333	4.93333	3.93333	3.93333	3.93333	5	5	4	4	4
5	4	4	4.33333	3	3	5	5	5	4.2	0.133333	3.13333	3.13333	5.13333	5.13333	5.13333	3	3	5	5	5
4	5	5	4.66667	2	1	1	1	1	1.2	3.46667	5.46667	4.46667	4.46667	4.46667	4.46667	5	4	4	4	4
5	4	5	4.66667	4	4	4	4	4	4	0.666667	4.66667	4.66667	4.66667	4.66667	4.66667	5	5	5	5	5
4	5	4	4.33333	5	5	5	5	5	5	-0.666667	4.33333	4.33333	4.33333	4.33333	4.33333	4	4	4	4	4
5	4	4	4.33333	2	2	2	4	2	2.4	1.93333	3.93333	3.93333	3.93333	5.93333	3.93333	4	4	4	6	4
3	4	3	3.33333	3	2	2	2	3	2.4	0.933333	3.93333	2.93333	2.93333	2.93333	3.93333	4	3	3	3	4
3	4	3	3.33333	2	2	2	4	2	2.4	0.933333	2.93333	2.93333	2.93333	4.93333	2.93333	3	3	3	5	3
3	3	3	3	2	3	3	3	3	2.8	0.2	2.2	3.2	3.2	3.2	3.2	2	3	3	3	3
4	5	5	4.66667	2	3	2	3	3	2.6	2.06667	4.06667	5.06667	4.06667	5.06667	5.06667	4	5	4	5	5
4	5	4	4.33333	3	4	3	4	4	3.6	0.733333	3.73333	4.73333	3.73333	4.73333	4.73333	4	5	4	5	5
5	4	4	4.33333	4	4	3	4	3	3.6	0.733333	4.73333	4.73333	3.73333	4.73333	3.73333	5	5	4	5	4
4	5	4	4.33333	3	3	3	3	3	3	1.33333	4.33333	4.33333	4.33333	4.33333	4.33333	4	4	4	4	4
3	3	3	3	3	3	3	3	3	3	0	3	3	3	3	3	3	3	3	3	3
2	2	2	2	2	3	3	4	2	2.8	-0.8	1.2	2.2	2.2	3.2	1.2	1	2	2	3	1
4	4	5	4.33333	2	2	2	2	3	2.2	2.13333	4.13333	4.13333	4.13333	4.13333	5.13333	4	4	4	4	5
4	3	3	3.33333	1	1	1	1	1	1	2.33333	3.33333	3.33333	3.33333	3.33333	3.33333	3	3	3	3	3
2	3	2	2.33333	3	3	4	4	4	3.6	-1.26667	1.73333	1.73333	2.73333	2.73333	2.73333	2	2	3	3	3
5	4	4	4.33333	2	3	2	4	4	3	1.33333	3.33333	4.33333	3.33333	5.33333	5.33333	3	4	3	5	5
4	5	4	4.33333	2	2	2	4	2	2.4	1.93333	3.93333	3.93333	3.93333	5.93333	3.93333	4	4	4	6	4
5	5	4	4.66667	4	4	4	4	3	3.8	0.866667	4.86667	4.86667	4.86667	4.86667	3.86667	5	5	5	5	4
4	4	4	4	3	1	1	2	2	1.8	2.2	5.2	3.2	3.2	4.2	4.2	5	3	3	4	4
4	4	4	4	5	5	3	5	3	4.2	-0.2	4.8	4.8	2.8	4.8	2.8	5	5	3	5	3
4	5	4	4.33333	3	3	3	4	4	3.4	0.933333	3.93333	3.93333	3.93333	4.93333	4.93333	4	4	4	5	5
4	5	5	4.66667	4	4	4	4	4	4	0.666667	4.66667	4.66667	4.66667	4.66667	4.66667	5	5	5	5	5
5	4	5	4.66667	3	3	3	3	3	3	1.66667	4.66667	4.66667	4.66667	4.66667	4.66667	5	5	5	5	5
4	4	5	4.33333	2	1	1	1	3	1.6	2.73333	4.73333	3.73333	3.73333	3.73333	5.73333	5	4	4	4	6
3	3	4	3.33333	1	1	1	1	2	1.2	2.13333	3.13333	3.13333	3.13333	3.13333	4.13333	3	3	3	3	4
5	4	5	4.66667	1	1	1	1	1	1	3.66667	4.66667	4.66667	4.66667	4.66667	4.66667	5	5	5	5	5
5	5	4	4.66667	5	5	5	5	5	5	-0.333333	4.66667	4.66667	4.66667	4.66667	4.66667	5	5	5	5	5
4	5	4	4.33333	3	2	4	2	4	3	1.33333	4.33333	3.33333	5.33333	3.33333	5.33333	4	3	5	3	5
5	4	4	4.33333	1	2	1	2	1	1.4	2.93333	3.93333	4.93333	3.93333	4.93333	3.93333	4	5	4	5	4
5	5	5	5	1	1	1	1	1	1	4	5	5	5	5	5	5	5	5	5	5
4	5	4	4.33333	5	4	4	4	5	4.4	-0.0666667	4.93333	3.93333	3.93333	3.93333	4.93333	5	4	4	4	5
2	5	2	3	2	1	1	1	2	1.4	1.6	3.6	2.6	2.6	2.6	3.6	4	3	3	3	4
4	4	5	4.33333	2	2	2	3	3	2.4	1.93333	3.93333	3.93333	3.93333	4.93333	4.93333	4	4	4	5	5
4	5	4	4.33333	5	5	5	5	5	5	-0.666667	4.33333	4.33333	4.33333	4.33333	4.33333	4	4	4	4	4
5	4	4	4.33333	2	3	2	3	2	2.4	1.93333	3.93333	4.93333	3.93333	4.93333	3.93333	4	5	4	5	4
3	4	3	3.33333	3	3	2	2	2	2.4	0.933333	3.93333	3.93333	2.93333	2.93333	2.93333	4	4	3	3	3
3	3	4	3.33333	1	1	1	1	1	1	2.33333	3.33333	3.33333	3.33333	3.33333	3.33333	3	3	3	3	3
4	5	5	4.66667	3	3	3	3	3	3	1.66667	4.66667	4.66667	4.66667	4.66667	4.66667	5	5	5	5	5
4	5	4	4.33333	3	2	2	2	3	2.4	1.93333	4.93333	3.93333	3.93333	3.93333	4.93333	5	4	4	4	5
3	3	3	3	5	5	5	5	5	5	-2	3	3	3	3	3	3	3	3	3	3
3	3	3	3	3	4	4	3	3	3.4	-0.4	2.6	3.6	3.6	2.6	2.6	3	4	4	3	3
3	3	3	3	1	2	2	1	2	1.6	1.4	2.4	3.4	3.4	2.4	3.4	2	3	3	2	3
4	3	3	3.33333	3	4	4	4	4	3.8	-0.466667	2.53333	3.53333	3.53333	3.53333	3.53333	3	4	4	4	4
3	4	3	3.33333	5	4	4	4	4	4.2	-0.866667	4.13333	3.13333	3.13333	3.13333	3.13333	4	3	3	3	3
4	4	5	4.33333	3	3	3	3	3	3	1.33333	4.33333	4.33333	4.33333	4.33333	4.33333	4	4	4	4	4
4	3	3	3.33333	3	3	3	3	3	3	0.333333	3.33333	3.33333	3.33333	3.33333	3.33333	3	3	3	3	3
4	5	4	4.33333	5	4	4	5	5	4.6	-0.266667	4.73333	3.73333	3.73333	4.73333	4.73333	5	4	4	5	5
3	3	3	3	1	1	1	2	1	1.2	1.8	2.8	2.8	2.8	3.8	2.8	3	3	3	4	3
4	5	4	4.33333	1	1	1	1	1	1	3.33333	4.33333	4.33333	4.33333	4.33333	4.33333	4	4	4	4	4
5	4	4	4.33333	3	3	3	3	3	3	1.33333	4.33333	4.33333	4.33333	4.33333	4.33333	4	4	4	4	4
4	5	4	4.33333	2	1	1	1	1	1.2	3.13333	5.13333	4.13333	4.13333	4.13333	4.13333	5	4	4	4	4
4	5	5	4.66667	1	1	1	1	1	1	3.66667	4.66667	4.66667	4.66667	4.66667	4.66667	5	5	5	5	5
5	5	5	5	3	4	4	4	3	3.6	1.4	4.4	5.4	5.4	5.4	4.4	4	5	5	5	4
5	4	4	4.33333	4	4	4	4	4	4	0.333333	4.33333	4.33333	4.33333	4.33333	4.33333	4	4	4	4	4
4	5	4	4.33333	3	3	3	3	3	3	1.33333	4.33333	4.33333	4.33333	4.33333	4.33333	4	4	4	4	4
4	5	4	4.33333	1	1	1	1	1	1	3.33333	4.33333	4.33333	4.33333	4.33333	4.33333	4	4	4	4	4
4	5	4	4.33333	3	3	3	3	3	3	1.33333	4.33333	4.33333	4.33333	4.33333	4.33333	4	4	4	4	4
4	5	4	4.33333	3	3	3	3	3	3	1.33333	4.33333	4.33333	4.33333	4.33333	4.33333	4	4	4	4	4
4	5	4	4.33333	4	4	5	5	5	4.6	-0.266667	3.73333	3.73333	4.73333	4.73333	4.73333	4	4	5	5	5
3	3	3	3	4	5	5	5	5	4.8	-1.8	2.2	3.2	3.2	3.2	3.2	2	3	3	3	3
4	4	4	4	4	4	5	5	5	4.6	-0.6	3.4	3.4	4.4	4.4	4.4	3	3	4	4	4
4	4	4	4	5	5	5	3	5	4.6	-0.6	4.4	4.4	4.4	2.4	4.4	4	4	4	2	4
4	4	4	4	4	4	4	4	4	4	0	4	4	4	4	4	4	4	4	4	4
4	4	4	4	5	5	5	5	5	5	-1	4	4	4	4	4	4	4	4	4	4
4	4	4	4	1	2	2	2	1	1.6	2.4	3.4	4.4	4.4	4.4	3.4	3	4	4	4	3
4	5	4	4.33333	4	4	4	4	4	4	0.333333	4.33333	4.33333	4.33333	4.33333	4.33333	4	4	4	4	4
4	5	4	4.33333	4	5	5	5	5	4.8	-0.466667	3.53333	4.53333	4.53333	4.53333	4.53333	4	5	5	5	5
4	5	4	4.33333	1	1	1	1	1	1	3.33333	4.33333	4.33333	4.33333	4.33333	4.33333	4	4	4	4	4
4	5	4	4.33333	3	3	3	3	3	3	1.33333	4.33333	4.33333	4.33333	4.33333	4.33333	4	4	4	4	4
4	5	4	4.33333	2	2	2	2	3	2.2	2.13333	4.13333	4.13333	4.13333	4.13333	5.13333	4	4	4	4	5
4	5	4	4.33333	3	3	3	3	3	3	1.33333	4.33333	4.33333	4.33333	4.33333	4.33333	4	4	4	4	4
4	5	4	4.33333	1	1	1	1	1	1	3.33333	4.33333	4.33333	4.33333	4.33333	4.33333	4	4	4	4	4
4	4	4	4	1	1	1	1	2	1.2	2.8	3.8	3.8	3.8	3.8	4.8	4	4	4	4	5
3	3	3	3	2	1	3	4	4	2.8	0.2	2.2	1.2	3.2	4.2	4.2	2	1	3	4	4
4	4	4	4	2	2	2	2	2	2	2	4	4	4	4	4	4	4	4	4	4
3	3	3	3	3	3	3	3	3	3	0	3	3	3	3	3	3	3	3	3	3
4	5	4	4.33333	3	5	5	5	5	4.6	-0.266667	2.73333	4.73333	4.73333	4.73333	4.73333	3	5	5	5	5
4	4	4	4	3	3	3	3	3	3	1	4	4	4	4	4	4	4	4	4	4
4	4	4	4	5	5	5	5	5	5	-1	4	4	4	4	4	4	4	4	4	4
3	3	3	3	3	3	3	3	2	2.8	0.2	3.2	3.2	3.2	3.2	2.2	3	3	3	3	2
5	5	5	5	2	2	2	2	1	1.8	3.2	5.2	5.2	5.2	5.2	4.2	5	5	5	5	4
5	4	4	4.33333	1	1	1	1	1	1	3.33333	4.33333	4.33333	4.33333	4.33333	4.33333	4	4	4	4	4
4	5	4	4.33333	5	3	3	3	3	3.4	0.933333	5.93333	3.93333	3.93333	3.93333	3.93333	6	4	4	4	4
4	4	5	4.33333	3	3	3	3	3	3	1.33333	4.33333	4.33333	4.33333	4.33333	4.33333	4	4	4	4	4
4	5	4	4.33333	4	4	5	4	4	4.2	0.133333	4.13333	4.13333	5.13333	4.13333	4.13333	4	4	5	4	4
4	5	5	4.66667	1	2	1	2	2	1.6	3.06667	4.06667	5.06667	4.06667	5.06667	5.06667	4	5	4	5	5
4	5	4	4.33333	2	2	2	4	2	2.4	1.93333	3.93333	3.93333	3.93333	5.93333	3.93333	4	4	4	6	4
4	4	5	4.33333	3	3	3	3	1	2.6	1.73333	4.73333	4.73333	4.73333	4.73333	2.73333	5	5	5	5	3
4	5	5	4.66667	1	1	1	1	4	1.6	3.06667	4.06667	4.06667	4.06667	4.06667	7.06667	4	4	4	4	7
5	4	5	4.66667	3	3	3	3	5	3.4	1.26667	4.26667	4.26667	4.26667	4.26667	6.26667	4	4	4	4	6
4	5	4	4.33333	3	3	3	4	3	3.2	1.13333	4.13333	4.13333	4.13333	5.13333	4.13333	4	4	4	5	4
5	5	4	4.66667	5	5	5	5	5	5	-0.333333	4.66667	4.66667	4.66667	4.66667	4.66667	5	5	5	5	5
4	5	4	4.33333	4	4	4	4	4	4	0.333333	4.33333	4.33333	4.33333	4.33333	4.33333	4	4	4	4	4
4	5	4	4.33333	2	2	2	2	2	2	2.33333	4.33333	4.33333	4.33333	4.33333	4.33333	4	4	4	4	4
3	4	3	3.33333	3	4	3	5	5	4	-0.666667	2.33333	3.33333	2.33333	4.33333	4.33333	2	3	2	4	4
5	4	4	4.33333	1	1	1	1	1	1	3.33333	4.33333	4.33333	4.33333	4.33333	4.33333	4	4	4	4	4
4	4	5	4.33333	2	2	2	4	2	2.4	1.93333	3.93333	3.93333	3.93333	5.93333	3.93333	4	4	4	6	4
4	4	4	4	5	5	5	5	5	5	-1	4	4	4	4	4	4	4	4	4	4
5	5	4	4.66667	3	3	3	3	3	3	1.66667	4.66667	4.66667	4.66667	4.66667	4.66667	5	5	5	5	5
5	5	5	5	3	3	1	2	2	2.2	2.8	5.8	5.8	3.8	4.8	4.8	6	6	4	5	5
4	5	4	4.33333	2	2	2	2	2	2	2.33333	4.33333	4.33333	4.33333	4.33333	4.33333	4	4	4	4	4
4	5	4	4.33333	3	3	3	3	3	3	1.33333	4.33333	4.33333	4.33333	4.33333	4.33333	4	4	4	4	4
4	5	4	4.33333	3	4	4	5	4	4	0.333333	3.33333	4.33333	4.33333	5.33333	4.33333	3	4	4	5	4
4	4	4	4	1	2	2	2	1	1.6	2.4	3.4	4.4	4.4	4.4	3.4	3	4	4	4	3
2	2	2	2	1	3	3	3	3	2.6	-0.6	0.4	2.4	2.4	2.4	2.4	0	2	2	2	2
4	4	4	4	2	3	2	2	2	2.2	1.8	3.8	4.8	3.8	3.8	3.8	4	5	4	4	4
5	5	5	5	1	1	1	1	1	1	4	5	5	5	5	5	5	5	5	5	5
4	4	4	4	2	2	2	2	2	2	2	4	4	4	4	4	4	4	4	4	4
4	4	4	4	2	2	3	4	3	2.8	1.2	3.2	3.2	4.2	5.2	4.2	3	3	4	5	4
4	4	4	4	3	3	3	2	2	2.6	1.4	4.4	4.4	4.4	3.4	3.4	4	4	4	3	3
5	5	5	5	2	5	5	5	4	4.2	0.8	2.8	5.8	5.8	5.8	4.8	3	6	6	6	5
4	4	4	4	2	2	2	2	2	2	2	4	4	4	4	4	4	4	4	4	4
4	5	4	4.33333	2	2	2	2	4	2.4	1.93333	3.93333	3.93333	3.93333	3.93333	5.93333	4	4	4	4	6
4	5	4	4.33333	3	4	4	3	3	3.4	0.933333	3.93333	4.93333	4.93333	3.93333	3.93333	4	5	5	4	4
4	5	4	4.33333	5	5	5	5	5	5	-0.666667	4.33333	4.33333	4.33333	4.33333	4.33333	4	4	4	4	4
4	4	4	4	1	1	1	2	1	1.2	2.8	3.8	3.8	3.8	4.8	3.8	4	4	4	5	4
5	5	5	5	2	3	2	1	2	2	3	5	6	5	4	5	5	6	5	4	5
4	4	4	4	5	5	5	5	5	5	-1	4	4	4	4	4	4	4	4	4	4
5	5	5	5	4	3	3	3	2	3	2	6	5	5	5	4	6	5	5	5	4
4	4	4	4	4	5	5	5	5	4.8	-0.8	3.2	4.2	4.2	4.2	4.2	3	4	4	4	4
3	3	3	3	5	3	5	5	5	4.6	-1.6	3.4	1.4	3.4	3.4	3.4	3	1	3	3	3
4	4	4	4	5	5	5	5	5	5	-1	4	4	4	4	4	4	4	4	4	4
4	4	4	4	1	1	1	1	1	1	3	4	4	4	4	4	4	4	4	4	4
4	4	4	4	1	1	2	1	1	1.2	2.8	3.8	3.8	4.8	3.8	3.8	4	4	5	4	4
4	4	4	4	1	2	1	2	2	1.6	2.4	3.4	4.4	3.4	4.4	4.4	3	4	3	4	4
5	5	5	5	5	4	4	4	4	4.2	0.8	5.8	4.8	4.8	4.8	4.8	6	5	5	5	5
4	5	4	4.33333	2	2	2	3	3	2.4	1.93333	3.93333	3.93333	3.93333	4.93333	4.93333	4	4	4	5	5
4	5	4	4.33333	4	4	4	4	5	4.2	0.133333	4.13333	4.13333	4.13333	4.13333	5.13333	4	4	4	4	5
4	4	4	4	2	3	3	3	3	2.8	1.2	3.2	4.2	4.2	4.2	4.2	3	4	4	4	4
5	5	5	5	1	2	2	2	2	1.8	3.2	4.2	5.2	5.2	5.2	5.2	4	5	5	5	5
4	4	4	4	5	5	5	4	5	4.8	-0.8	4.2	4.2	4.2	3.2	4.2	4	4	4	3	4
4	4	4	4	2	2	2	3	2	2.2	1.8	3.8	3.8	3.8	4.8	3.8	4	4	4	5	4
4	4	4	4	2	2	2	2	1	1.8	2.2	4.2	4.2	4.2	4.2	3.2	4	4	4	4	3
4	4	4	4	4	4	4	4	4	4	0	4	4	4	4	4	4	4	4	4	4
4	4	4	4	4	4	4	4	2	3.6	0.4	4.4	4.4	4.4	4.4	2.4	4	4	4	4	2
4	4	4	4	2	2	2	2	2	2	2	4	4	4	4	4	4	4	4	4	4
4	4	4	4	2	2	2	4	2	2.4	1.6	3.6	3.6	3.6	5.6	3.6	4	4	4	6	4
5	5	5	5	3	3	3	5	3	3.4	1.6	4.6	4.6	4.6	6.6	4.6	5	5	5	7	5
4	4	4	4	2	2	2	2	2	2	2	4	4	4	4	4	4	4	4	4	4
5	4	5	4.66667	3	3	4	4	4	3.6	1.06667	4.06667	4.06667	5.06667	5.06667	5.06667	4	4	5	5	5
5	4	5	4.66667	4	4	4	4	4	4	0.666667	4.66667	4.66667	4.66667	4.66667	4.66667	5	5	5	5	5
4	4	4	4	2	3	3	4	3	3	1	3	4	4	5	4	3	4	4	5	4
2	2	2	2	2	2	2	2	2	2	0	2	2	2	2	2	2	2	2	2	2
5	5	5	5	3	3	3	5	3	3.4	1.6	4.6	4.6	4.6	6.6	4.6	5	5	5	7	5
4	4	4	4	4	4	4	5	5	4.4	-0.4	3.6	3.6	3.6	4.6	4.6	4	4	4	5	5
4	4	4	4	3	5	3	4	4	3.8	0.2	3.2	5.2	3.2	4.2	4.2	3	5	3	4	4
4	4	4	4	1	2	1	4	2	2	2	3	4	3	6	4	3	4	3	6	4
4	4	4	4	3	4	3	5	4	3.8	0.2	3.2	4.2	3.2	5.2	4.2	3	4	3	5	4
4	4	5	4.33333	5	4	4	5	4	4.4	-0.0666667	4.93333	3.93333	3.93333	4.93333	3.93333	5	4	4	5	4
4	4	4	4	4	4	4	4	4	4	0	4	4	4	4	4	4	4	4	4	4
2	2	3	2.33333	4	4	4	4	4	4	-1.66667	2.33333	2.33333	2.33333	2.33333	2.33333	2	2	2	2	2
4	4	4	4	5	4	4	4	4	4.2	-0.2	4.8	3.8	3.8	3.8	3.8	5	4	4	4	4
4	4	4	4	2	2	2	2	4	2.4	1.6	3.6	3.6	3.6	3.6	5.6	4	4	4	4	6
4	4	4	4	1	1	1	3	1	1.4	2.6	3.6	3.6	3.6	5.6	3.6	4	4	4	6	4
2	2	2	2	5	4	5	4	5	4.6	-2.6	2.4	1.4	2.4	1.4	2.4	2	1	2	1	2
4	5	4	4.33333	4	3	4	3	4	3.6	0.733333	4.73333	3.73333	4.73333	3.73333	4.73333	5	4	5	4	5
4	5	4	4.33333	5	4	4	5	4	4.4	-0.0666667	4.93333	3.93333	3.93333	4.93333	3.93333	5	4	4	5	4
4	5	4	4.33333	2	2	2	4	2	2.4	1.93333	3.93333	3.93333	3.93333	5.93333	3.93333	4	4	4	6	4
2	3	2	2.33333	4	4	3	5	4	4	-1.66667	2.33333	2.33333	1.33333	3.33333	2.33333	2	2	1	3	2
4	5	4	4.33333	4	5	4	5	5	4.6	-0.266667	3.73333	4.73333	3.73333	4.73333	4.73333	4	5	4	5	5
4	5	4	4.33333	3	4	3	5	5	4	0.333333	3.33333	4.33333	3.33333	5.33333	5.33333	3	4	3	5	5
4	5	4	4.33333	5	5	5	5	5	5	-0.666667	4.33333	4.33333	4.33333	4.33333	4.33333	4	4	4	4	4
4	5	4	4.33333	2	2	2	2	2	2	2.33333	4.33333	4.33333	4.33333	4.33333	4.33333	4	4	4	4	4
4	5	4	4.33333	5	5	5	5	4	4.8	-0.466667	4.53333	4.53333	4.53333	4.53333	3.53333	5	5	5	5	4
4	5	4	4.33333	2	2	2	3	2	2.2	2.13333	4.13333	4.13333	4.13333	5.13333	4.13333	4	4	4	5	4
4	5	4	4.33333	4	4	5	5	4	4.4	-0.0666667	3.93333	3.93333	4.93333	4.93333	3.93333	4	4	5	5	4
5	4	5	4.66667	2	2	2	2	1	1.8	2.86667	4.86667	4.86667	4.86667	4.86667	3.86667	5	5	5	5	4
5	4	5	4.66667	3	3	3	3	1	2.6	2.06667	5.06667	5.06667	5.06667	5.06667	3.06667	5	5	5	5	3
4	3	4	3.66667	4	4	4	4	4	4	-0.333333	3.66667	3.66667	3.66667	3.66667	3.66667	4	4	4	4	4
4	3	4	3.66667	3	4	3	5	5	4	-0.333333	2.66667	3.66667	2.66667	4.66667	4.66667	3	4	3	5	5
5	5	5	5	2	2	2	2	2	2	3	5	5	5	5	5	5	5	5	5	5
3	4	4	3.66667	4	4	5	4	4	4.2	-0.533333	3.46667	3.46667	4.46667	3.46667	3.46667	3	3	4	3	3
3	4	3	3.33333	2	2	2	2	2	2	1.33333	3.33333	3.33333	3.33333	3.33333	3.33333	3	3	3	3	3
3	4	3	3.33333	4	4	4	4	4	4	-0.666667	3.33333	3.33333	3.33333	3.33333	3.33333	3	3	3	3	3
4	4	4	4	5	5	3	3	4	4	0	5	5	3	3	4	5	5	3	3	4
4	4	4	4	2	2	1	1	1	1.4	2.6	4.6	4.6	3.6	3.6	3.6	5	5	4	4	4
4	4	4	4	4	4	4	4	4	4	0	4	4	4	4	4	4	4	4	4	4
4	4	4	4	4	4	4	4	4	4	0	4	4	4	4	4	4	4	4	4	4
5	5	5	5	5	5	5	5	5	5	0	5	5	5	5	5	5	5	5	5	5
4	4	4	4	4	4	4	4	2	3.6	0.4	4.4	4.4	4.4	4.4	2.4	4	4	4	4	2
4	4	4	4	5	5	5	5	5	5	-1	4	4	4	4	4	4	4	4	4	4
4	5	4	4.33333	4	4	4	4	5	4.2	0.133333	4.13333	4.13333	4.13333	4.13333	5.13333	4	4	4	4	5
4	5	4	4.33333	5	4	4	4	5	4.4	-0.0666667	4.93333	3.93333	3.93333	3.93333	4.93333	5	4	4	4	5
3	3	3	3	5	5	5	5	5	5	-2	3	3	3	3	3	3	3	3	3	3
3	3	3	3	4	4	4	4	4	4	-1	3	3	3	3	3	3	3	3	3	3
3	3	3	3	4	4	4	5	5	4.4	-1.4	2.6	2.6	2.6	3.6	3.6	3	3	3	4	4
3	3	3	3	5	5	5	4	4	4.6	-1.6	3.4	3.4	3.4	2.4	2.4	3	3	3	2	2
4	4	4	4	5	5	5	5	5	5	-1	4	4	4	4	4	4	4	4	4	4
3	3	3	3	4	4	3	4	4	3.8	-0.8	3.2	3.2	2.2	3.2	3.2	3	3	2	3	3
4	4	5	4.33333	3	2	1	3	1	2	2.33333	5.33333	4.33333	3.33333	5.33333	3.33333	5	4	3	5	3
5	5	5	5	5	3	5	5	5	4.6	0.4	5.4	3.4	5.4	5.4	5.4	5	3	5	5	5
4	4	4	4	2	1	3	3	1	2	2	4	3	5	5	3	4	3	5	5	3
3	3	3	3	4	5	3	3	3	3.6	-0.6	3.4	4.4	2.4	2.4	2.4	3	4	2	2	2
5	5	5	5	4	4	4	4	4	4	1	5	5	5	5	5	5	5	5	5	5
3	3	3	3	4	3	4	4	4	3.8	-0.8	3.2	2.2	3.2	3.2	3.2	3	2	3	3	3
3	3	3	3	2	3	2	2	2	2.2	0.8	2.8	3.8	2.8	2.8	2.8	3	4	3	3	3
5	5	5	5	1	1	1	1	1	1	4	5	5	5	5	5	5	5	5	5	5
3	3	3	3	4	4	4	4	4	4	-1	3	3	3	3	3	3	3	3	3	3
3	3	3	3	4	4	4	5	4	4.2	-1.2	2.8	2.8	2.8	3.8	2.8	3	3	3	4	3
3	3	3	3	4	4	4	4	4	4	-1	3	3	3	3	3	3	3	3	3	3
3	3	3	3	5	5	4	4	4	4.4	-1.4	3.6	3.6	2.6	2.6	2.6	4	4	3	3	3
4	4	4	4	4	4	5	4	4	4.2	-0.2	3.8	3.8	4.8	3.8	3.8	4	4	5	4	4
5	5	5	5	3	1	3	3	2	2.4	2.6	5.6	3.6	5.6	5.6	4.6	6	4	6	6	5
4	4	4	4	3	3	2	1	1	2	2	5	5	4	3	3	5	5	4	3	3
3	3	3	3	2	2	1	2	2	1.8	1.2	3.2	3.2	2.2	3.2	3.2	3	3	2	3	3
2	2	2	2	4	4	4	5	5	4.4	-2.4	1.6	1.6	1.6	2.6	2.6	2	2	2	3	3
3	3	3	3	3	3	3	5	5	3.8	-0.8	2.2	2.2	2.2	4.2	4.2	2	2	2	4	4
3	3	3	3	4	4	4	4	4	4	-1	3	3	3	3	3	3	3	3	3	3
3	3	3	3	5	5	5	5	4	4.8	-1.8	3.2	3.2	3.2	3.2	2.2	3	3	3	3	2
3	3	3	3	4	4	4	5	4	4.2	-1.2	2.8	2.8	2.8	3.8	2.8	3	3	3	4	3
2	2	2	2	3	3	3	5	4	3.6	-1.6	1.4	1.4	1.4	3.4	2.4	1	1	1	3	2
4	4	4	4	4	4	4	5	4	4.2	-0.2	3.8	3.8	3.8	4.8	3.8	4	4	4	5	4
4	4	4	4	5	5	5	5	5	5	-1	4	4	4	4	4	4	4	4	4	4
3	3	3	3	2	2	2	2	1	1.8	1.2	3.2	3.2	3.2	3.2	2.2	3	3	3	3	2
3	3	3	3	1	1	1	1	1	1	2	3	3	3	3	3	3	3	3	3	3
5	5	5	5	4	4	4	4	4	4	1	5	5	5	5	5	5	5	5	5	5
4	4	4	4	3	3	3	3	4	3.2	0.8	3.8	3.8	3.8	3.8	4.8	4	4	4	4	5
5	5	5	5	3	4	4	5	4	4	1	4	5	5	6	5	4	5	5	6	5
4	4	4	4	4	4	4	4	3	3.8	0.2	4.2	4.2	4.2	4.2	3.2	4	4	4	4	3
3	3	3	3	5	4	5	4	5	4.6	-1.6	3.4	2.4	3.4	2.4	3.4	3	2	3	2	3
2	2	2	2	2	1	2	1	2	1.6	0.4	2.4	1.4	2.4	1.4	2.4	2	1	2	1	2
4	4	4	4	4	4	4	4	4	4	0	4	4	4	4	4	4	4	4	4	4
5	5	5	5	4	4	4	4	4	4	1	5	5	5	5	5	5	5	5	5	5
4	4	4	4	4	4	4	5	4	4.2	-0.2	3.8	3.8	3.8	4.8	3.8	4	4	4	5	4
4	4	4	4	3	5	5	4	5	4.4	-0.4	2.6	4.6	4.6	3.6	4.6	3	5	5	4	5
4	4	4	4	5	5	5	5	5	5	-1	4	4	4	4	4	4	4	4	4	4
2	2	2	2	4	4	4	5	5	4.4	-2.4	1.6	1.6	1.6	2.6	2.6	2	2	2	3	3
5	5	5	5	4	5	5	5	4	4.6	0.4	4.4	5.4	5.4	5.4	4.4	4	5	5	5	4
2	2	2	2	4	4	4	4	4	4	-2	2	2	2	2	2	2	2	2	2	2
3	3	3	3	5	5	5	5	5	5	-2	3	3	3	3	3	3	3	3	3	3
5	5	5	5	5	5	5	5	5	5	0	5	5	5	5	5	5	5	5	5	5
4	4	4	4	5	4	4	5	5	4.6	-0.6	4.4	3.4	3.4	4.4	4.4	4	3	3	4	4
3	4	3	3.33333	5	4	5	5	4	4.6	-1.26667	3.73333	2.73333	3.73333	3.73333	2.73333	4	3	4	4	3
3	4	3	3.33333	5	5	4	4	5	4.6	-1.26667	3.73333	3.73333	2.73333	2.73333	3.73333	4	4	3	3	4
4	4	4	4	4	4	4	4	4	4	0	4	4	4	4	4	4	4	4	4	4
4	4	4	4	2	2	2	2	2	2	2	4	4	4	4	4	4	4	4	4	4
3	3	3	3	4	4	4	4	4	4	-1	3	3	3	3	3	3	3	3	3	3
5	5	5	5	4	4	4	5	5	4.4	0.6	4.6	4.6	4.6	5.6	5.6	5	5	5	6	6
5	5	5	5	4	4	4	4	4	4	1	5	5	5	5	5	5	5	5	5	5
3	3	3	3	3	3	2	1	1	2	1	4	4	3	2	2	4	4	3	2	2
3	3	3	3	5	5	5	5	4	4.8	-1.8	3.2	3.2	3.2	3.2	2.2	3	3	3	3	2
4	4	4	4	4	4	4	4	4	4	0	4	4	4	4	4	4	4	4	4	4
4	5	4	4.33333	2	2	2	2	2	2	2.33333	4.33333	4.33333	4.33333	4.33333	4.33333	4	4	4	4	4
4	5	4	4.33333	2	2	2	2	2	2	2.33333	4.33333	4.33333	4.33333	4.33333	4.33333	4	4	4	4	4
4	5	4	4.33333	2	2	3	3	3	2.6	1.73333	3.73333	3.73333	4.73333	4.73333	4.73333	4	4	5	5	5
1	2	1	1.33333	5	5	5	5	5	5	-3.66667	1.33333	1.33333	1.33333	1.33333	1.33333	1	1	1	1	1
4	4	4	4	3	5	5	4	5	4.4	-0.4	2.6	4.6	4.6	3.6	4.6	3	5	5	4	5
3	3	3	3	2	2	2	2	2	2	1	3	3	3	3	3	3	3	3	3	3
4	4	4	4	5	4	5	4	5	4.6	-0.6	4.4	3.4	4.4	3.4	4.4	4	3	4	3	4
3	3	3	3	5	5	5	5	5	5	-2	3	3	3	3	3	3	3	3	3	3
3	3	3	3	4	4	4	4	4	4	-1	3	3	3	3	3	3	3	3	3	3
4	4	4	4	4	4	4	4	5	4.2	-0.2	3.8	3.8	3.8	3.8	4.8	4	4	4	4	5
5	5	5	5	4	4	4	4	4	4	1	5	5	5	5	5	5	5	5	5	5
4	4	4	4	4	4	4	5	4	4.2	-0.2	3.8	3.8	3.8	4.8	3.8	4	4	4	5	4
3	3	3	3	5	5	5	5	5	5	-2	3	3	3	3	3	3	3	3	3	3
4	4	4	4	4	4	3	4	4	3.8	0.2	4.2	4.2	3.2	4.2	4.2	4	4	3	4	4
1	1	1	1	4	4	4	4	4	4	-3	1	1	1	1	1	1	1	1	1	1
3	3	3	3	4	4	3	3	4	3.6	-0.6	3.4	3.4	2.4	2.4	3.4	3	3	2	2	3
2	2	2	2	4	5	5	5	5	4.8	-2.8	1.2	2.2	2.2	2.2	2.2	1	2	2	2	2
3	3	3	3	5	5	5	5	5	5	-2	3	3	3	3	3	3	3	3	3	3
4	4	4	4	5	5	5	5	5	5	-1	4	4	4	4	4	4	4	4	4	4
3	3	3	3	4	4	4	4	5	4.2	-1.2	2.8	2.8	2.8	2.8	3.8	3	3	3	3	4
5	4	5	4.66667	4	4	4	5	4	4.2	0.466667	4.46667	4.46667	4.46667	5.46667	4.46667	4	4	4	5	4
5	4	5	4.66667	4	4	4	5	4	4.2	0.466667	4.46667	4.46667	4.46667	5.46667	4.46667	4	4	4	5	4
3	3	3	3	5	4	4	5	4	4.4	-1.4	3.6	2.6	2.6	3.6	2.6	4	3	3	4	3
3	3	3	3	4	4	4	4	5	4.2	-1.2	2.8	2.8	2.8	2.8	3.8	3	3	3	3	4
3	3	3	3	4	5	4	4	4	4.2	-1.2	2.8	3.8	2.8	2.8	2.8	3	4	3	3	3
5	5	5	5	5	3	3	5	3	3.8	1.2	6.2	4.2	4.2	6.2	4.2	6	4	4	6	4
3	3	3	3	3	5	5	5	4	4.4	-1.4	1.6	3.6	3.6	3.6	2.6	2	4	4	4	3
4	4	4	4	3	3	3	4	3	3.2	0.8	3.8	3.8	3.8	4.8	3.8	4	4	4	5	4
5	5	5	5	2	2	2	2	2	2	3	5	5	5	5	5	5	5	5	5	5
5	5	5	5	1	2	2	2	2	1.8	3.2	4.2	5.2	5.2	5.2	5.2	4	5	5	5	5
4	4	4	4	5	5	5	5	5	5	-1	4	4	4	4	4	4	4	4	4	4
3	3	3	3	4	4	3	4	4	3.8	-0.8	3.2	3.2	2.2	3.2	3.2	3	3	2	3	3
4	4	4	4	2	2	2	2	2	2	2	4	4	4	4	4	4	4	4	4	4
2	2	2	2	4	4	4	4	4	4	-2	2	2	2	2	2	2	2	2	2	2
2	2	2	2	4	5	5	5	4	4.6	-2.6	1.4	2.4	2.4	2.4	1.4	1	2	2	2	1
4	5	4	4.33333	4	4	4	4	4	4	0.333333	4.33333	4.33333	4.33333	4.33333	4.33333	4	4	4	4	4
4	5	4	4.33333	5	5	5	5	5	5	-0.666667	4.33333	4.33333	4.33333	4.33333	4.33333	4	4	4	4	4
3	3	3	3	4	5	5	4	4	4.4	-1.4	2.6	3.6	3.6	2.6	2.6	3	4	4	3	3
3	3	3	3	4	2	4	5	5	4	-1	3	1	3	4	4	3	1	3	4	4
3	3	3	3	5	5	5	5	5	5	-2	3	3	3	3	3	3	3	3	3	3
3	3	3	3	4	4	4	5	5	4.4	-1.4	2.6	2.6	2.6	3.6	3.6	3	3	3	4	4
4	4	4	4	5	5	5	5	5	5	-1	4	4	4	4	4	4	4	4	4	4
5	5	5	5	1	1	1	2	1	1.2	3.8	4.8	4.8	4.8	5.8	4.8	5	5	5	6	5
5	5	5	5	4	4	5	4	4	4.2	0.8	4.8	4.8	5.8	4.8	4.8	5	5	6	5	5
4	4	4	4	3	4	4	3	3	3.4	0.6	3.6	4.6	4.6	3.6	3.6	4	5	5	4	4
4	4	4	4	2	2	2	2	2	2	2	4	4	4	4	4	4	4	4	4	4
4	4	4	4	4	4	4	4	4	4	0	4	4	4	4	4	4	4	4	4	4
4	4	4	4	4	4	4	4	4	4	0	4	4	4	4	4	4	4	4	4	4
3	3	3	3	4	4	4	4	4	4	-1	3	3	3	3	3	3	3	3	3	3
2	2	2	2	5	4	4	4	4	4.2	-2.2	2.8	1.8	1.8	1.8	1.8	3	2	2	2	2
5	5	5	5	5	4	4	4	4	4.2	0.8	5.8	4.8	4.8	4.8	4.8	6	5	5	5	5
4	4	4	4	5	5	5	5	5	5	-1	4	4	4	4	4	4	4	4	4	4
5	5	5	5	4	4	5	4	4	4.2	0.8	4.8	4.8	5.8	4.8	4.8	5	5	6	5	5
2	2	2	2	4	3	3	3	3	3.2	-1.2	2.8	1.8	1.8	1.8	1.8	3	2	2	2	2
4	4	4	4	3	2	2	2	2	2.2	1.8	4.8	3.8	3.8	3.8	3.8	5	4	4	4	4
5	5	5	5	5	4	4	4	4	4.2	0.8	5.8	4.8	4.8	4.8	4.8	6	5	5	5	5
3	3	3	3	5	4	4	4	4	4.2	-1.2	3.8	2.8	2.8	2.8	2.8	4	3	3	3	3
4	4	4	4	1	1	1	1	2	1.2	2.8	3.8	3.8	3.8	3.8	4.8	4	4	4	4	5
4	4	3	3.66667	5	4	4	4	4	4.2	-0.533333	4.46667	3.46667	3.46667	3.46667	3.46667	4	3	3	3	3
4	4	4	4	4	5	4	4	4	4.2	-0.2	3.8	4.8	3.8	3.8	3.8	4	5	4	4	4
4	4	5	4.33333	5	4	4	4	4	4.2	0.133333	5.13333	4.13333	4.13333	4.13333	4.13333	5	4	4	4	4
4	4	3	3.66667	2	1	1	2	1	1.4	2.26667	4.26667	3.26667	3.26667	4.26667	3.26667	4	3	3	4	3
5	5	4	4.66667	5	4	5	4	4	4.4	0.266667	5.26667	4.26667	5.26667	4.26667	4.26667	5	4	5	4	4
3	3	2	2.66667	5	4	5	4	4	4.4	-1.73333	3.26667	2.26667	3.26667	2.26667	2.26667	3	2	3	2	2
5	5	4	4.66667	5	4	4	5	4	4.4	0.266667	5.26667	4.26667	4.26667	5.26667	4.26667	5	4	4	5	4
5	5	4	4.66667	5	4	4	4	5	4.4	0.266667	5.26667	4.26667	4.26667	4.26667	5.26667	5	4	4	4	5
4	4	5	4.33333	5	4	4	4	5	4.4	-0.0666667	4.93333	3.93333	3.93333	3.93333	4.93333	5	4	4	4	5
5	5	4	4.66667	5	4	4	5	4	4.4	0.266667	5.26667	4.26667	4.26667	5.26667	4.26667	5	4	4	5	4
4	4	5	4.33333	2	2	1	1	1	1.4	2.93333	4.93333	4.93333	3.93333	3.93333	3.93333	5	5	4	4	4
4	4	5	4.33333	4	5	4	5	4	4.4	-0.0666667	3.93333	4.93333	3.93333	4.93333	3.93333	4	5	4	5	4
3	3	4	3.33333	1	2	2	1	1	1.4	1.93333	2.93333	3.93333	3.93333	2.93333	2.93333	3	4	4	3	3
3	3	3	3	5	5	4	4	4	4.4	-1.4	3.6	3.6	2.6	2.6	2.6	4	4	3	3	3
2	2	3	2.33333	5	5	4	4	4	4.4	-2.06667	2.93333	2.93333	1.93333	1.93333	1.93333	3	3	2	2	2
3	3	3	3	4	5	4	4	5	4.4	-1.4	2.6	3.6	2.6	2.6	3.6	3	4	3	3	4
4	4	5	4.33333	4	5	4	5	4	4.4	-0.0666667	3.93333	4.93333	3.93333	4.93333	3.93333	4	5	4	5	4
2	2	3	2.33333	5	4	4	5	4	4.4	-2.06667	2.93333	1.93333	1.93333	2.93333	1.93333	3	2	2	3	2
5	5	3	4.33333	4	3	3	4	4	3.6	0.733333	4.73333	3.73333	3.73333	4.73333	4.73333	5	4	4	5	5
4	4	5	4.33333	4	4	4	3	3	3.6	0.733333	4.73333	4.73333	4.73333	3.73333	3.73333	5	5	5	4	4
2	2	4	2.66667	3	3	2	2	3	2.6	0.0666667	3.06667	3.06667	2.06667	2.06667	3.06667	3	3	2	2	3
5	5	4	4.66667	3	3	4	5	3	3.6	1.06667	4.06667	4.06667	5.06667	6.06667	4.06667	4	4	5	6	4
3	3	4	3.33333	3	3	4	4	4	3.6	-0.266667	2.73333	2.73333	3.73333	3.73333	3.73333	3	3	4	4	4
3	3	4	3.33333	2	1	2	2	1	1.6	1.73333	3.73333	2.73333	3.73333	3.73333	2.73333	4	3	4	4	3
4	4	3	3.66667	4	4	5	5	5	4.6	-0.933333	3.06667	3.06667	4.06667	4.06667	4.06667	3	3	4	4	4
5	5	4	4.66667	4	3	3	4	4	3.6	1.06667	5.06667	4.06667	4.06667	5.06667	5.06667	5	4	4	5	5
4	4	4	4	3	3	3	5	4	3.6	0.4	3.4	3.4	3.4	5.4	4.4	3	3	3	5	4
3	3	4	3.33333	5	5	4	5	4	4.6	-1.26667	3.73333	3.73333	2.73333	3.73333	2.73333	4	4	3	4	3
4	4	5	4.33333	4	5	5	4	5	4.6	-0.266667	3.73333	4.73333	4.73333	3.73333	4.73333	4	5	5	4	5
5	5	4	4.66667	5	5	5	4	4	4.6	0.0666667	5.06667	5.06667	5.06667	4.06667	4.06667	5	5	5	4	4
2	2	1	1.66667	3	3	4	4	4	3.6	-1.93333	1.06667	1.06667	2.06667	2.06667	2.06667	1	1	2	2	2
1	1	1	1	4	5	5	5	4	4.6	-3.6	0.4	1.4	1.4	1.4	0.4	0	1	1	1	0
5	5	4	4.66667	1	2	1	2	2	1.6	3.06667	4.06667	5.06667	4.06667	5.06667	5.06667	4	5	4	5	5
4	4	5	4.33333	4	5	4	5	5	4.6	-0.266667	3.73333	4.73333	3.73333	4.73333	4.73333	4	5	4	5	5
1	1	2	1.33333	4	4	5	4	5	4.4	-3.06667	0.933333	0.933333	1.93333	0.933333	1.93333	1	1	2	1	2
4	5	4	4.33333	5	4	4	5	5	4.6	-0.266667	4.73333	3.73333	3.73333	4.73333	4.73333	5	4	4	5	5
4	5	3	4	5	4	5	5	4	4.6	-0.6	4.4	3.4	4.4	4.4	3.4	4	3	4	4	3
4	3	5	4	5	4	4	5	5	4.6	-0.6	4.4	3.4	3.4	4.4	4.4	4	3	3	4	4
4	5	4	4.33333	2	2	1	2	2	1.8	2.53333	4.53333	4.53333	3.53333	4.53333	4.53333	5	5	4	5	5
4	5	3	4	2	2	2	2	1	1.8	2.2	4.2	4.2	4.2	4.2	3.2	4	4	4	4	3
4	4	5	4.33333	4	4	3	4	4	3.8	0.533333	4.53333	4.53333	3.53333	4.53333	4.53333	5	5	4	5	5
4	4	5	4.33333	2	1	2	3	1	1.8	2.53333	4.53333	3.53333	4.53333	5.53333	3.53333	5	4	5	6	4
2	1	2	1.66667	4	3	4	4	4	3.8	-2.13333	1.86667	0.866667	1.86667	1.86667	1.86667	2	1	2	2	2
2	2	1	1.66667	5	5	5	4	5	4.8	-3.13333	1.86667	1.86667	1.86667	0.866667	1.86667	2	2	2	1	2
2	1	2	1.66667	5	5	5	5	4	4.8	-3.13333	1.86667	1.86667	1.86667	1.86667	0.866667	2	2	2	2	1
2	2	1	1.66667	4	3	4	4	4	3.8	-2.13333	1.86667	0.866667	1.86667	1.86667	1.86667	2	1	2	2	2
5	4	3	4	5	5	4	5	5	4.8	-0.8	4.2	4.2	3.2	4.2	4.2	4	4	3	4	4
5	2	4	3.66667	5	4	5	5	5	4.8	-1.13333	3.86667	2.86667	3.86667	3.86667	3.86667	4	3	4	4	4
3	2	2	2.33333	5	5	4	5	5	4.8	-2.46667	2.53333	2.53333	1.53333	2.53333	2.53333	3	3	2	3	3
2	1	2	1.66667	5	5	5	5	4	4.8	-3.13333	1.86667	1.86667	1.86667	1.86667	0.866667	2	2	2	2	1
2	1	2	1.66667	3	3	4	4	5	3.8	-2.13333	0.866667	0.866667	1.86667	1.86667	2.86667	1	1	2	2	3
3	3	2	2.66667	5	4	5	5	5	4.8	-2.13333	2.86667	1.86667	2.86667	2.86667	2.86667	3	2	3	3	3
4	4	5	4.33333	5	5	5	4	5	4.8	-0.466667	4.53333	4.53333	4.53333	3.53333	4.53333	5	5	5	4	5
4	3	4	3.66667	3	4	5	4	3	3.8	-0.133333	2.86667	3.86667	4.86667	3.86667	2.86667	3	4	5	4	3
5	4	5	4.66667	5	5	4	5	5	4.8	-0.133333	4.86667	4.86667	3.86667	4.86667	4.86667	5	5	4	5	5
4	5	4	4.33333	5	5	4	5	5	4.8	-0.466667	4.53333	4.53333	3.53333	4.53333	4.53333	5	5	4	5	5
4	4	5	4.33333	5	5	5	5	4	4.8	-0.466667	4.53333	4.53333	4.53333	4.53333	3.53333	5	5	5	5	4
3	4	4	3.66667	2	2	2	1	2	1.8	1.86667	3.86667	3.86667	3.86667	2.86667	3.86667	4	4	4	3	4

## Sheet: eWOM
3	4	3	3.33333	4	4	4	5	5	4.4	-1.06667	2.93333	2.93333	2.93333	3.93333	3.93333	3	3	3	4	4
2	2	2	2	4	3	3	3	4	3.4	-1.4	2.6	1.6	1.6	1.6	2.6	3	2	2	2	3
5	5	5	5	3	3	3	3	3	3	2	5	5	5	5	5	5	5	5	5	5
3	4	4	3.66667	4	1	4	4	4	3.4	0.266667	4.26667	1.26667	4.26667	4.26667	4.26667	4	1	4	4	4
3	3	3	3	4	4	4	4	2	3.6	-0.6	3.4	3.4	3.4	3.4	1.4	3	3	3	3	1
3	3	3	3	3	3	4	4	4	3.6	-0.6	2.4	2.4	3.4	3.4	3.4	2	2	3	3	3
4	4	4	4	4	4	5	5	5	4.6	-0.6	3.4	3.4	4.4	4.4	4.4	3	3	4	4	4
3	3	3	3	3	3	5	3	3	3.4	-0.4	2.6	2.6	4.6	2.6	2.6	3	3	5	3	3
4	4	4	4	5	5	4	4	4	4.4	-0.4	4.6	4.6	3.6	3.6	3.6	5	5	4	4	4
3	3	3	3	4	5	5	4	5	4.6	-1.6	2.4	3.4	3.4	2.4	3.4	2	3	3	2	3
4	4	4	4	5	5	5	5	5	5	-1	4	4	4	4	4	4	4	4	4	4
3	3	3	3	5	3	4	5	4	4.2	-1.2	3.8	1.8	2.8	3.8	2.8	4	2	3	4	3
1	1	1	1	4	4	4	4	4	4	-3	1	1	1	1	1	1	1	1	1	1
2	2	2	2	2	2	2	3	2	2.2	-0.2	1.8	1.8	1.8	2.8	1.8	2	2	2	3	2
3	3	3	3	4	2	4	2	2	2.8	0.2	4.2	2.2	4.2	2.2	2.2	4	2	4	2	2
2	2	2	2	2	2	2	2	2	2	0	2	2	2	2	2	2	2	2	2	2
1	1	1	1	1	2	2	3	2	2	-1	0	1	1	2	1	0	1	1	2	1
2	2	2	2	1	1	1	3	3	1.8	0.2	1.2	1.2	1.2	3.2	3.2	1	1	1	3	3
2	2	2	2	1	2	2	2	2	1.8	0.2	1.2	2.2	2.2	2.2	2.2	1	2	2	2	2
1	1	1	1	3	4	3	3	4	3.4	-2.4	0.6	1.6	0.6	0.6	1.6	1	2	1	1	2
3	3	3	3	3	3	3	5	5	3.8	-0.8	2.2	2.2	2.2	4.2	4.2	2	2	2	4	4
2	2	2	2	5	5	5	5	5	5	-3	2	2	2	2	2	2	2	2	2	2
2	2	2	2	4	3	3	3	5	3.6	-1.6	2.4	1.4	1.4	1.4	3.4	2	1	1	1	3
3	3	3	3	4	4	4	4	4	4	-1	3	3	3	3	3	3	3	3	3	3
3	3	3	3	4	4	4	4	4	4	-1	3	3	3	3	3	3	3	3	3	3
5	5	5	5	4	3	4	3	4	3.6	1.4	5.4	4.4	5.4	4.4	5.4	5	4	5	4	5
4	4	4	4	4	4	4	3	5	4	0	4	4	4	3	5	4	4	4	3	5
3	3	3	3	4	4	4	3	4	3.8	-0.8	3.2	3.2	3.2	2.2	3.2	3	3	3	2	3
4	4	4	4	4	4	5	4	5	4.4	-0.4	3.6	3.6	4.6	3.6	4.6	4	4	5	4	5
1	1	1	1	4	4	5	4	4	4.2	-3.2	0.8	0.8	1.8	0.8	0.8	1	1	2	1	1
2	2	2	2	4	4	4	4	4	4	-2	2	2	2	2	2	2	2	2	2	2
3	3	3	3	3	4	3	4	3	3.4	-0.4	2.6	3.6	2.6	3.6	2.6	3	4	3	4	3
4	3	4	3.66667	5	3	5	3	3	3.8	-0.133333	4.86667	2.86667	4.86667	2.86667	2.86667	5	3	5	3	3
2	2	2	2	4	4	4	5	4	4.2	-2.2	1.8	1.8	1.8	2.8	1.8	2	2	2	3	2
4	4	5	4.33333	5	4	5	5	5	4.8	-0.466667	4.53333	3.53333	4.53333	4.53333	4.53333	5	4	5	5	5
5	4	5	4.66667	4	3	4	3	4	3.6	1.06667	5.06667	4.06667	5.06667	4.06667	5.06667	5	4	5	4	5
4	4	4	4	4	4	3	3	4	3.6	0.4	4.4	4.4	3.4	3.4	4.4	4	4	3	3	4
4	4	4	4	5	5	5	4	5	4.8	-0.8	4.2	4.2	4.2	3.2	4.2	4	4	4	3	4
4	5	4	4.33333	5	4	5	5	4	4.6	-0.266667	4.73333	3.73333	4.73333	4.73333	3.73333	5	4	5	5	4
4	4	4	4	5	4	3	5	3	4	0	5	4	3	5	3	5	4	3	5	3
4	4	4	4	3	4	3	3	4	3.4	0.6	3.6	4.6	3.6	3.6	4.6	4	5	4	4	5
4	4	4	4	3	4	5	4	3	3.8	0.2	3.2	4.2	5.2	4.2	3.2	3	4	5	4	3
3	3	3	3	5	4	5	4	4	4.4	-1.4	3.6	2.6	3.6	2.6	2.6	4	3	4	3	3
4	4	4	4	3	5	3	3	3	3.4	0.6	3.6	5.6	3.6	3.6	3.6	4	6	4	4	4
4	3	4	3.66667	4	4	2	4	4	3.6	0.0666667	4.06667	4.06667	2.06667	4.06667	4.06667	4	4	2	4	4
3	3	3	3	4	4	3	4	4	3.8	-0.8	3.2	3.2	2.2	3.2	3.2	3	3	2	3	3
5	5	5	5	5	4	3	4	5	4.2	0.8	5.8	4.8	3.8	4.8	5.8	6	5	4	5	6
5	5	5	5	4	4	3	3	4	3.6	1.4	5.4	5.4	4.4	4.4	5.4	5	5	4	4	5
4	4	4	4	4	3	3	3	3	3.2	0.8	4.8	3.8	3.8	3.8	3.8	5	4	4	4	4
3	4	3	3.33333	3	4	3	5	4	3.8	-0.466667	2.53333	3.53333	2.53333	4.53333	3.53333	3	4	3	5	4
5	5	5	5	4	4	4	4	4	4	1	5	5	5	5	5	5	5	5	5	5
5	5	5	5	4	4	4	4	4	4	1	5	5	5	5	5	5	5	5	5	5
5	5	5	5	5	4	4	3	5	4.2	0.8	5.8	4.8	4.8	3.8	5.8	6	5	5	4	6
3	3	3	3	3	3	3	3	3	3	0	3	3	3	3	3	3	3	3	3	3
5	5	5	5	5	2	5	5	5	4.4	0.6	5.6	2.6	5.6	5.6	5.6	6	3	6	6	6
4	4	4	4	5	5	3	5	5	4.6	-0.6	4.4	4.4	2.4	4.4	4.4	4	4	2	4	4
4	4	4	4	3	5	5	5	5	4.6	-0.6	2.4	4.4	4.4	4.4	4.4	2	4	4	4	4
5	5	5	5	5	5	5	2	5	4.4	0.6	5.6	5.6	5.6	2.6	5.6	6	6	6	3	6
4	4	4	4	3	4	5	4	5	4.2	-0.2	2.8	3.8	4.8	3.8	4.8	3	4	5	4	5
4	4	4	4	3	3	5	3	5	3.8	0.2	3.2	3.2	5.2	3.2	5.2	3	3	5	3	5
3	3	3	3	4	4	4	4	4	4	-1	3	3	3	3	3	3	3	3	3	3
4	4	4	4	5	4	4	4	4	4.2	-0.2	4.8	3.8	3.8	3.8	3.8	5	4	4	4	4
3	3	3	3	3	3	4	3	4	3.4	-0.4	2.6	2.6	3.6	2.6	3.6	3	3	4	3	4
4	4	4	4	4	3	3	4	5	3.8	0.2	4.2	3.2	3.2	4.2	5.2	4	3	3	4	5
3	3	3	3	5	5	5	4	4	4.6	-1.6	3.4	3.4	3.4	2.4	2.4	3	3	3	2	2
4	4	4	4	3	4	4	4	3	3.6	0.4	3.4	4.4	4.4	4.4	3.4	3	4	4	4	3
4	3	4	3.66667	5	5	4	4	4	4.4	-0.733333	4.26667	4.26667	3.26667	3.26667	3.26667	4	4	3	3	3
4	4	4	4	5	5	4	2	5	4.2	-0.2	4.8	4.8	3.8	1.8	4.8	5	5	4	2	5
4	4	4	4	5	5	5	5	5	5	-1	4	4	4	4	4	4	4	4	4	4
5	5	5	5	3	4	4	4	3	3.6	1.4	4.4	5.4	5.4	5.4	4.4	4	5	5	5	4
3	3	3	3	4	4	4	5	3	4	-1	3	3	3	4	2	3	3	3	4	2
3	3	3	3	4	4	4	3	3	3.6	-0.6	3.4	3.4	3.4	2.4	2.4	3	3	3	2	2
5	5	5	5	5	3	5	5	4	4.4	0.6	5.6	3.6	5.6	5.6	4.6	6	4	6	6	5
5	5	5	5	4	4	5	5	4	4.4	0.6	4.6	4.6	5.6	5.6	4.6	5	5	6	6	5
4	4	4	4	4	4	5	4	3	4	0	4	4	5	4	3	4	4	5	4	3
5	5	5	5	4	5	5	4	5	4.6	0.4	4.4	5.4	5.4	4.4	5.4	4	5	5	4	5
4	4	4	4	4	4	5	4	5	4.4	-0.4	3.6	3.6	4.6	3.6	4.6	4	4	5	4	5
5	5	5	5	3	3	5	3	2	3.2	1.8	4.8	4.8	6.8	4.8	3.8	5	5	7	5	4
5	5	5	5	3	5	5	3	3	3.8	1.2	4.2	6.2	6.2	4.2	4.2	4	6	6	4	4
4	4	4	4	4	5	4	4	5	4.4	-0.4	3.6	4.6	3.6	3.6	4.6	4	5	4	4	5
5	5	5	5	5	5	5	5	5	5	0	5	5	5	5	5	5	5	5	5	5
4	4	4	4	3	4	3	3	4	3.4	0.6	3.6	4.6	3.6	3.6	4.6	4	5	4	4	5
5	5	5	5	5	5	4	5	5	4.8	0.2	5.2	5.2	4.2	5.2	5.2	5	5	4	5	5
4	4	4	4	1	2	4	2	1	2	2	3	4	6	4	3	3	4	6	4	3
3	3	3	3	2	2	2	1	2	1.8	1.2	3.2	3.2	3.2	2.2	3.2	3	3	3	2	3
3	3	3	3	1	1	2	1	2	1.4	1.6	2.6	2.6	3.6	2.6	3.6	3	3	4	3	4
4	4	4	4	3	2	1	1	2	1.8	2.2	5.2	4.2	3.2	3.2	4.2	5	4	3	3	4
4	4	4	4	2	3	3	2	3	2.6	1.4	3.4	4.4	4.4	3.4	4.4	3	4	4	3	4
5	5	5	5	2	2	3	2	2	2.2	2.8	4.8	4.8	5.8	4.8	4.8	5	5	6	5	5
4	4	4	4	2	3	3	2	3	2.6	1.4	3.4	4.4	4.4	3.4	4.4	3	4	4	3	4
5	5	5	5	3	3	4	4	4	3.6	1.4	4.4	4.4	5.4	5.4	5.4	4	4	5	5	5
5	5	5	5	3	3	3	3	3	3	2	5	5	5	5	5	5	5	5	5	5
4	4	4	4	4	5	4	4	4	4.2	-0.2	3.8	4.8	3.8	3.8	3.8	4	5	4	4	4
5	5	5	5	4	4	5	5	4	4.4	0.6	4.6	4.6	5.6	5.6	4.6	5	5	6	6	5
2	2	2	2	3	4	3	2	3	3	-1	2	3	2	1	2	2	3	2	1	2
4	4	4	4	3	4	4	5	4	4	0	3	4	4	5	4	3	4	4	5	4
5	5	5	5	5	5	5	5	5	5	0	5	5	5	5	5	5	5	5	5	5
5	5	5	5	2	3	3	2	3	2.6	2.4	4.4	5.4	5.4	4.4	5.4	4	5	5	4	5
4	4	4	4	5	4	4	4	4	4.2	-0.2	4.8	3.8	3.8	3.8	3.8	5	4	4	4	4
4	4	4	4	4	4	3	3	4	3.6	0.4	4.4	4.4	3.4	3.4	4.4	4	4	3	3	4
4	4	4	4	5	5	5	5	5	5	-1	4	4	4	4	4	4	4	4	4	4
5	5	5	5	5	4	4	5	4	4.4	0.6	5.6	4.6	4.6	5.6	4.6	6	5	5	6	5
4	4	4	4	3	3	4	2	3	3	1	4	4	5	3	4	4	4	5	3	4
5	5	5	5	3	2	3	3	4	3	2	5	4	5	5	6	5	4	5	5	6
4	4	4	4	3	5	4	3	4	3.8	0.2	3.2	5.2	4.2	3.2	4.2	3	5	4	3	4
4	4	4	4	5	5	4	5	4	4.6	-0.6	4.4	4.4	3.4	4.4	3.4	4	4	3	4	3
4	4	4	4	4	4	5	4	4	4.2	-0.2	3.8	3.8	4.8	3.8	3.8	4	4	5	4	4
4	4	4	4	5	5	3	5	5	4.6	-0.6	4.4	4.4	2.4	4.4	4.4	4	4	2	4	4
4	4	4	4	5	5	5	5	5	5	-1	4	4	4	4	4	4	4	4	4	4
4	4	4	4	3	3	3	3	3	3	1	4	4	4	4	4	4	4	4	4	4
4	5	4	4.33333	3	4	4	4	3	3.6	0.733333	3.73333	4.73333	4.73333	4.73333	3.73333	4	5	5	5	4
4	5	4	4.33333	5	5	5	5	5	5	-0.666667	4.33333	4.33333	4.33333	4.33333	4.33333	4	4	4	4	4
5	5	5	5	5	5	5	5	5	5	0	5	5	5	5	5	5	5	5	5	5
4	4	4	4	5	5	5	5	5	5	-1	4	4	4	4	4	4	4	4	4	4
4	4	4	4	2	3	3	3	2	2.6	1.4	3.4	4.4	4.4	4.4	3.4	3	4	4	4	3
4	4	4	4	5	3	5	3	3	3.8	0.2	5.2	3.2	5.2	3.2	3.2	5	3	5	3	3
5	5	5	5	5	5	5	5	5	5	0	5	5	5	5	5	5	5	5	5	5
4	4	4	4	4	4	4	1	4	3.4	0.6	4.6	4.6	4.6	1.6	4.6	5	5	5	2	5
4	3	3	3.33333	2	2	3	3	3	2.6	0.733333	2.73333	2.73333	3.73333	3.73333	3.73333	3	3	4	4	4
4	4	3	3.66667	4	4	4	3	4	3.8	-0.133333	3.86667	3.86667	3.86667	2.86667	3.86667	4	4	4	3	4
4	4	4	4	3	4	3	4	4	3.6	0.4	3.4	4.4	3.4	4.4	4.4	3	4	3	4	4
4	4	4	4	5	5	4	3	4	4.2	-0.2	4.8	4.8	3.8	2.8	3.8	5	5	4	3	4
4	4	4	4	3	1	4	2	3	2.6	1.4	4.4	2.4	5.4	3.4	4.4	4	2	5	3	4
5	5	5	5	2	2	2	3	2	2.2	2.8	4.8	4.8	4.8	5.8	4.8	5	5	5	6	5
5	5	5	5	2	3	3	2	3	2.6	2.4	4.4	5.4	5.4	4.4	5.4	4	5	5	4	5
3	3	3	3	2	2	2	2	2	2	1	3	3	3	3	3	3	3	3	3	3
4	4	4	4	1	4	4	4	4	3.4	0.6	1.6	4.6	4.6	4.6	4.6	2	5	5	5	5
4	4	4	4	2	1	2	1	2	1.6	2.4	4.4	3.4	4.4	3.4	4.4	4	3	4	3	4
4	4	4	4	2	2	4	2	2	2.4	1.6	3.6	3.6	5.6	3.6	3.6	4	4	6	4	4
2	2	2	2	5	5	5	5	5	5	-3	2	2	2	2	2	2	2	2	2	2
4	4	4	4	5	3	5	3	3	3.8	0.2	5.2	3.2	5.2	3.2	3.2	5	3	5	3	3
4	4	4	4	3	4	3	4	4	3.6	0.4	3.4	4.4	3.4	4.4	4.4	3	4	3	4	4
3	3	3	3	3	4	4	3	4	3.6	-0.6	2.4	3.4	3.4	2.4	3.4	2	3	3	2	3
3	3	3	3	3	3	4	4	4	3.6	-0.6	2.4	2.4	3.4	3.4	3.4	2	2	3	3	3
4	4	4	4	4	4	4	4	4	4	0	4	4	4	4	4	4	4	4	4	4
4	4	4	4	3	3	3	3	4	3.2	0.8	3.8	3.8	3.8	3.8	4.8	4	4	4	4	5
5	5	5	5	5	5	5	3	5	4.6	0.4	5.4	5.4	5.4	3.4	5.4	5	5	5	3	5
4	4	4	4	3	3	3	3	3	3	1	4	4	4	4	4	4	4	4	4	4
5	5	5	5	3	3	3	3	3	3	2	5	5	5	5	5	5	5	5	5	5
4	4	4	4	3	4	4	5	3	3.8	0.2	3.2	4.2	4.2	5.2	3.2	3	4	4	5	3
4	4	4	4	3	3	4	3	3	3.2	0.8	3.8	3.8	4.8	3.8	3.8	4	4	5	4	4
5	5	5	5	4	4	3	4	4	3.8	1.2	5.2	5.2	4.2	5.2	5.2	5	5	4	5	5
4	4	4	4	5	3	2	5	2	3.4	0.6	5.6	3.6	2.6	5.6	2.6	6	4	3	6	3
2	2	2	2	2	2	2	2	2	2	0	2	2	2	2	2	2	2	2	2	2
4	4	4	4	1	2	2	2	1	1.6	2.4	3.4	4.4	4.4	4.4	3.4	3	4	4	4	3
4	4	4	4	4	4	3	4	4	3.8	0.2	4.2	4.2	3.2	4.2	4.2	4	4	3	4	4
4	4	4	4	1	1	1	1	1	1	3	4	4	4	4	4	4	4	4	4	4
5	5	5	5	3	2	2	2	2	2.2	2.8	5.8	4.8	4.8	4.8	4.8	6	5	5	5	5
4	4	4	4	2	2	2	2	2	2	2	4	4	4	4	4	4	4	4	4	4
5	5	5	5	4	4	3	3	4	3.6	1.4	5.4	5.4	4.4	4.4	5.4	5	5	4	4	5
5	5	5	5	2	2	2	2	2	2	3	5	5	5	5	5	5	5	5	5	5
4	4	4	4	3	1	3	1	1	1.8	2.2	5.2	3.2	5.2	3.2	3.2	5	3	5	3	3
4	4	4	4	5	5	5	3	2	4	0	5	5	5	3	2	5	5	5	3	2
4	4	4	4	2	4	1	1	1	1.8	2.2	4.2	6.2	3.2	3.2	3.2	4	6	3	3	3
2	2	2	2	4	3	5	4	4	4	-2	2	1	3	2	2	2	1	3	2	2
2	2	2	2	1	2	2	1	2	1.6	0.4	1.4	2.4	2.4	1.4	2.4	1	2	2	1	2
4	4	4	4	5	4	5	4	4	4.4	-0.4	4.6	3.6	4.6	3.6	3.6	5	4	5	4	4
5	5	5	5	3	3	3	3	3	3	2	5	5	5	5	5	5	5	5	5	5
5	5	5	5	3	5	3	3	3	3.4	1.6	4.6	6.6	4.6	4.6	4.6	5	7	5	5	5
4	4	4	4	5	5	5	5	5	5	-1	4	4	4	4	4	4	4	4	4	4
2	2	2	2	5	4	5	5	4	4.6	-2.6	2.4	1.4	2.4	2.4	1.4	2	1	2	2	1
4	4	4	4	4	4	4	1	4	3.4	0.6	4.6	4.6	4.6	1.6	4.6	5	5	5	2	5
4	4	4	4	5	4	4	4	4	4.2	-0.2	4.8	3.8	3.8	3.8	3.8	5	4	4	4	4
3	3	3	3	4	5	5	4	5	4.6	-1.6	2.4	3.4	3.4	2.4	3.4	2	3	3	2	3
5	5	5	5	5	5	5	5	5	5	0	5	5	5	5	5	5	5	5	5	5
3	3	3	3	4	4	5	4	4	4.2	-1.2	2.8	2.8	3.8	2.8	2.8	3	3	4	3	3
4	4	4	4	3	3	3	3	3	3	1	4	4	4	4	4	4	4	4	4	4
4	4	4	4	5	3	3	3	3	3.4	0.6	5.6	3.6	3.6	3.6	3.6	6	4	4	4	4
3	3	3	3	2	3	3	3	2	2.6	0.4	2.4	3.4	3.4	3.4	2.4	2	3	3	3	2
4	4	3	3.66667	3	3	3	3	1	2.6	1.06667	4.06667	4.06667	4.06667	4.06667	2.06667	4	4	4	4	2
2	2	2	2	5	5	5	3	5	4.6	-2.6	2.4	2.4	2.4	0.4	2.4	2	2	2	0	2
2	2	2	2	3	3	3	3	3	3	-1	2	2	2	2	2	2	2	2	2	2
1	1	1	1	5	5	4	4	4	4.4	-3.4	1.6	1.6	0.6	0.6	0.6	2	2	1	1	1
3	3	3	3	3	5	3	3	4	3.6	-0.6	2.4	4.4	2.4	2.4	3.4	2	4	2	2	3
4	4	4	4	5	5	5	5	5	5	-1	4	4	4	4	4	4	4	4	4	4
4	4	4	4	3	4	3	5	4	3.8	0.2	3.2	4.2	3.2	5.2	4.2	3	4	3	5	4
5	5	5	5	3	3	3	3	4	3.2	1.8	4.8	4.8	4.8	4.8	5.8	5	5	5	5	6
5	5	5	5	3	3	3	3	3	3	2	5	5	5	5	5	5	5	5	5	5
3	3	3	3	3	5	3	2	4	3.4	-0.4	2.6	4.6	2.6	1.6	3.6	3	5	3	2	4
5	5	5	5	4	4	4	3	5	4	1	5	5	5	4	6	5	5	5	4	6
5	5	5	5	4	4	4	4	4	4	1	5	5	5	5	5	5	5	5	5	5
4	4	4	4	4	4	4	4	3	3.8	0.2	4.2	4.2	4.2	4.2	3.2	4	4	4	4	3
5	5	5	5	2	5	3	3	3	3.2	1.8	3.8	6.8	4.8	4.8	4.8	4	7	5	5	5
4	4	4	4	3	3	3	4	3	3.2	0.8	3.8	3.8	3.8	4.8	3.8	4	4	4	5	4
3	3	3	3	4	4	4	3	3	3.6	-0.6	3.4	3.4	3.4	2.4	2.4	3	3	3	2	2
4	4	4	4	2	3	3	3	2	2.6	1.4	3.4	4.4	4.4	4.4	3.4	3	4	4	4	3
4	4	4	4	5	5	5	4	5	4.8	-0.8	4.2	4.2	4.2	3.2	4.2	4	4	4	3	4
4	4	4	4	4	5	5	5	4	4.6	-0.6	3.4	4.4	4.4	4.4	3.4	3	4	4	4	3
4	4	4	4	5	4	4	3	3	3.8	0.2	5.2	4.2	4.2	3.2	3.2	5	4	4	3	3
4	4	4	4	4	4	5	4	4	4.2	-0.2	3.8	3.8	4.8	3.8	3.8	4	4	5	4	4
3	3	3	3	5	5	5	5	5	5	-2	3	3	3	3	3	3	3	3	3	3
4	4	4	4	4	4	3	5	4	4	0	4	4	3	5	4	4	4	3	5	4
4	4	4	4	3	3	4	4	2	3.2	0.8	3.8	3.8	4.8	4.8	2.8	4	4	5	5	3
4	4	4	4	3	4	4	3	4	3.6	0.4	3.4	4.4	4.4	3.4	4.4	3	4	4	3	4
5	5	5	5	5	5	5	5	5	5	0	5	5	5	5	5	5	5	5	5	5
5	5	4	4.66667	4	4	5	4	4	4.2	0.466667	4.46667	4.46667	5.46667	4.46667	4.46667	4	4	5	4	4
4	5	4	4.33333	5	5	5	5	5	5	-0.666667	4.33333	4.33333	4.33333	4.33333	4.33333	4	4	4	4	4
4	5	4	4.33333	3	4	4	4	3	3.6	0.733333	3.73333	4.73333	4.73333	4.73333	3.73333	4	5	5	5	4
3	4	4	3.66667	3	4	4	5	4	4	-0.333333	2.66667	3.66667	3.66667	4.66667	3.66667	3	4	4	5	4
4	2	3	3	3	4	4	3	4	3.6	-0.6	2.4	3.4	3.4	2.4	3.4	2	3	3	2	3
3	3	3	3	3	3	3	3	3	3	0	3	3	3	3	3	3	3	3	3	3
4	3	4	3.66667	2	3	3	3	3	2.8	0.866667	2.86667	3.86667	3.86667	3.86667	3.86667	3	4	4	4	4
4	3	4	3.66667	5	5	5	5	5	5	-1.33333	3.66667	3.66667	3.66667	3.66667	3.66667	4	4	4	4	4
3	3	2	2.66667	4	5	5	5	4	4.6	-1.93333	2.06667	3.06667	3.06667	3.06667	2.06667	2	3	3	3	2
4	2	3	3	4	4	4	4	4	4	-1	3	3	3	3	3	3	3	3	3	3
4	4	3	3.66667	5	5	5	5	5	5	-1.33333	3.66667	3.66667	3.66667	3.66667	3.66667	4	4	4	4	4
4	5	4	4.33333	5	4	4	5	4	4.4	-0.0666667	4.93333	3.93333	3.93333	4.93333	3.93333	5	4	4	5	4
4	3	4	3.66667	4	4	4	4	3	3.8	-0.133333	3.86667	3.86667	3.86667	3.86667	2.86667	4	4	4	4	3
4	2	3	3	5	5	4	4	5	4.6	-1.6	3.4	3.4	2.4	2.4	3.4	3	3	2	2	3
4	4	4	4	3	4	4	3	3	3.4	0.6	3.6	4.6	4.6	3.6	3.6	4	5	5	4	4
5	4	5	4.66667	5	5	4	4	4	4.4	0.266667	5.26667	5.26667	4.26667	4.26667	4.26667	5	5	4	4	4
4	3	2	3	3	4	4	3	4	3.6	-0.6	2.4	3.4	3.4	2.4	3.4	2	3	3	2	3
3	5	4	4	4	3	4	3	4	3.6	0.4	4.4	3.4	4.4	3.4	4.4	4	3	4	3	4
4	4	3	3.66667	3	5	4	5	3	4	-0.333333	2.66667	4.66667	3.66667	4.66667	2.66667	3	5	4	5	3
4	2	3	3	3	3	3	3	3	3	0	3	3	3	3	3	3	3	3	3	3
5	4	5	4.66667	4	4	4	4	3	3.8	0.866667	4.86667	4.86667	4.86667	4.86667	3.86667	5	5	5	5	4
4	3	3	3.33333	3	3	4	3	4	3.4	-0.0666667	2.93333	2.93333	3.93333	2.93333	3.93333	3	3	4	3	4
3	4	3	3.33333	3	5	4	4	4	4	-0.666667	2.33333	4.33333	3.33333	3.33333	3.33333	2	4	3	3	3
4	3	3	3.33333	4	4	5	4	5	4.4	-1.06667	2.93333	2.93333	3.93333	2.93333	3.93333	3	3	4	3	4
3	4	3	3.33333	3	3	5	5	5	4.2	-0.866667	2.13333	2.13333	4.13333	4.13333	4.13333	2	2	4	4	4
4	3	4	3.66667	4	5	4	5	4	4.4	-0.733333	3.26667	4.26667	3.26667	4.26667	3.26667	3	4	3	4	3
4	3	4	3.66667	4	5	4	5	4	4.4	-0.733333	3.26667	4.26667	3.26667	4.26667	3.26667	3	4	3	4	3
4	2	3	3	4	4	4	4	2	3.6	-0.6	3.4	3.4	3.4	3.4	1.4	3	3	3	3	1
3	2	4	3	3	4	4	4	3	3.6	-0.6	2.4	3.4	3.4	3.4	2.4	2	3	3	3	2
3	4	3	3.33333	5	4	4	4	4	4.2	-0.866667	4.13333	3.13333	3.13333	3.13333	3.13333	4	3	3	3	3
4	3	5	4	4	5	5	5	4	4.6	-0.6	3.4	4.4	4.4	4.4	3.4	3	4	4	4	3
4	3	4	3.66667	4	4	3	4	4	3.8	-0.133333	3.86667	3.86667	2.86667	3.86667	3.86667	4	4	3	4	4
2	2	3	2.33333	5	5	5	5	5	5	-2.66667	2.33333	2.33333	2.33333	2.33333	2.33333	2	2	2	2	2
4	4	4	4	4	5	5	4	5	4.6	-0.6	3.4	4.4	4.4	3.4	4.4	3	4	4	3	4
4	4	5	4.33333	3	3	3	3	3	3	1.33333	4.33333	4.33333	4.33333	4.33333	4.33333	4	4	4	4	4
4	5	4	4.33333	3	3	3	5	5	3.8	0.533333	3.53333	3.53333	3.53333	5.53333	5.53333	4	4	4	6	6
4	3	4	3.66667	3	2	3	3	3	2.8	0.866667	3.86667	2.86667	3.86667	3.86667	3.86667	4	3	4	4	4
4	5	4	4.33333	2	4	4	4	3	3.4	0.933333	2.93333	4.93333	4.93333	4.93333	3.93333	3	5	5	5	4
3	3	3	3	4	4	4	4	4	4	-1	3	3	3	3	3	3	3	3	3	3
3	3	3	3	3	3	4	4	3	3.4	-0.4	2.6	2.6	3.6	3.6	2.6	3	3	4	4	3
3	4	4	3.66667	3	4	2	3	4	3.2	0.466667	3.46667	4.46667	2.46667	3.46667	4.46667	3	4	2	3	4
3	4	4	3.66667	5	5	5	5	5	5	-1.33333	3.66667	3.66667	3.66667	3.66667	3.66667	4	4	4	4	4
3	2	3	2.66667	5	4	3	4	5	4.2	-1.53333	3.46667	2.46667	1.46667	2.46667	3.46667	3	2	1	2	3
5	4	3	4	3	3	3	3	1	2.6	1.4	4.4	4.4	4.4	4.4	2.4	4	4	4	4	2
4	3	4	3.66667	4	5	4	4	5	4.4	-0.733333	3.26667	4.26667	3.26667	3.26667	4.26667	3	4	3	3	4
4	3	4	3.66667	3	5	4	3	5	4	-0.333333	2.66667	4.66667	3.66667	2.66667	4.66667	3	5	4	3	5
4	3	3	3.33333	3	3	5	3	3	3.4	-0.0666667	2.93333	2.93333	4.93333	2.93333	2.93333	3	3	5	3	3
4	2	4	3.33333	4	4	4	4	4	4	-0.666667	3.33333	3.33333	3.33333	3.33333	3.33333	3	3	3	3	3
5	4	5	4.66667	4	3	2	4	3	3.2	1.46667	5.46667	4.46667	3.46667	5.46667	4.46667	5	4	3	5	4
5	4	4	4.33333	2	3	3	2	2	2.4	1.93333	3.93333	4.93333	4.93333	3.93333	3.93333	4	5	5	4	4
5	4	5	4.66667	5	4	4	4	5	4.4	0.266667	5.26667	4.26667	4.26667	4.26667	5.26667	5	4	4	4	5
4	4	3	3.66667	3	3	5	3	3	3.4	0.266667	3.26667	3.26667	5.26667	3.26667	3.26667	3	3	5	3	3
4	3	4	3.66667	3	3	2	3	3	2.8	0.866667	3.86667	3.86667	2.86667	3.86667	3.86667	4	4	3	4	4
4	3	3	3.33333	4	3	3	3	3	3.2	0.133333	4.13333	3.13333	3.13333	3.13333	3.13333	4	3	3	3	3
5	5	5	5	5	5	5	5	4	4.8	0.2	5.2	5.2	5.2	5.2	4.2	5	5	5	5	4
4	4	4	4	4	5	4	4	4	4.2	-0.2	3.8	4.8	3.8	3.8	3.8	4	5	4	4	4
3	2	2	2.33333	5	3	3	4	5	4	-1.66667	3.33333	1.33333	1.33333	2.33333	3.33333	3	1	1	2	3
3	4	5	4	5	5	5	5	5	5	-1	4	4	4	4	4	4	4	4	4	4
5	4	3	4	3	3	2	2	3	2.6	1.4	4.4	4.4	3.4	3.4	4.4	4	4	3	3	4
3	4	5	4	4	4	4	4	4	4	0	4	4	4	4	4	4	4	4	4	4
4	3	2	3	2	2	3	3	3	2.6	0.4	2.4	2.4	3.4	3.4	3.4	2	2	3	3	3
5	4	3	4	2	4	3	2	4	3	1	3	5	4	3	5	3	5	4	3	5
3	5	4	4	5	5	5	5	5	5	-1	4	4	4	4	4	4	4	4	4	4
3	5	4	4	3	4	4	5	3	3.8	0.2	3.2	4.2	4.2	5.2	3.2	3	4	4	5	3
4	2	2	2.66667	3	3	4	5	5	4	-1.33333	1.66667	1.66667	2.66667	3.66667	3.66667	2	2	3	4	4
4	4	5	4.33333	4	3	3	3	3	3.2	1.13333	5.13333	4.13333	4.13333	4.13333	4.13333	5	4	4	4	4
4	3	4	3.66667	5	5	4	4	4	4.4	-0.733333	4.26667	4.26667	3.26667	3.26667	3.26667	4	4	3	3	3
4	5	3	4	3	2	3	3	3	2.8	1.2	4.2	3.2	4.2	4.2	4.2	4	3	4	4	4
4	5	5	4.66667	5	5	3	3	3	3.8	0.866667	5.86667	5.86667	3.86667	3.86667	3.86667	6	6	4	4	4
5	4	3	4	3	3	3	3	2	2.8	1.2	4.2	4.2	4.2	4.2	3.2	4	4	4	4	3
3	3	4	3.33333	2	4	4	2	4	3.2	0.133333	2.13333	4.13333	4.13333	2.13333	4.13333	2	4	4	2	4
4	5	4	4.33333	5	5	5	4	4	4.6	-0.266667	4.73333	4.73333	4.73333	3.73333	3.73333	5	5	5	4	4
4	4	3	3.66667	4	4	3	3	4	3.6	0.0666667	4.06667	4.06667	3.06667	3.06667	4.06667	4	4	3	3	4
4	4	5	4.33333	4	5	5	3	4	4.2	0.133333	4.13333	5.13333	5.13333	3.13333	4.13333	4	5	5	3	4
2	3	5	3.33333	3	2	2	3	3	2.6	0.733333	3.73333	2.73333	2.73333	3.73333	3.73333	4	3	3	4	4
4	3	4	3.66667	4	2	2	4	4	3.2	0.466667	4.46667	2.46667	2.46667	4.46667	4.46667	4	2	2	4	4
3	3	5	3.66667	5	5	5	5	5	5	-1.33333	3.66667	3.66667	3.66667	3.66667	3.66667	4	4	4	4	4
3	3	5	3.66667	3	3	3	3	3	3	0.666667	3.66667	3.66667	3.66667	3.66667	3.66667	4	4	4	4	4
5	4	5	4.66667	5	4	4	4	3	4	0.666667	5.66667	4.66667	4.66667	4.66667	3.66667	6	5	5	5	4
5	4	3	4	2	4	4	3	4	3.4	0.6	2.6	4.6	4.6	3.6	4.6	3	5	5	4	5
4	5	4	4.33333	4	1	4	1	4	2.8	1.53333	5.53333	2.53333	5.53333	2.53333	5.53333	6	3	6	3	6
4	5	4	4.33333	5	5	4	4	4	4.4	-0.0666667	4.93333	4.93333	3.93333	3.93333	3.93333	5	5	4	4	4
4	5	4	4.33333	5	5	5	5	4	4.8	-0.466667	4.53333	4.53333	4.53333	4.53333	3.53333	5	5	5	5	4
4	5	4	4.33333	4	4	3	3	4	3.6	0.733333	4.73333	4.73333	3.73333	3.73333	4.73333	5	5	4	4	5
4	5	3	4	4	5	5	4	5	4.6	-0.6	3.4	4.4	4.4	3.4	4.4	3	4	4	3	4
4	5	4	4.33333	4	3	3	3	3	3.2	1.13333	5.13333	4.13333	4.13333	4.13333	4.13333	5	4	4	4	4
5	4	4	4.33333	4	4	3	4	4	3.8	0.533333	4.53333	4.53333	3.53333	4.53333	4.53333	5	5	4	5	5
4	5	4	4.33333	3	3	4	4	3	3.4	0.933333	3.93333	3.93333	4.93333	4.93333	3.93333	4	4	5	5	4
4	4	5	4.33333	5	5	5	5	5	5	-0.666667	4.33333	4.33333	4.33333	4.33333	4.33333	4	4	4	4	4
5	4	4	4.33333	4	5	4	4	5	4.4	-0.0666667	3.93333	4.93333	3.93333	3.93333	4.93333	4	5	4	4	5
4	5	3	4	5	5	5	5	5	5	-1	4	4	4	4	4	4	4	4	4	4
4	3	5	4	3	3	4	4	3	3.4	0.6	3.6	3.6	4.6	4.6	3.6	4	4	5	5	4
5	3	5	4.33333	3	3	3	3	3	3	1.33333	4.33333	4.33333	4.33333	4.33333	4.33333	4	4	4	4	4
4	5	3	4	3	5	5	5	4	4.4	-0.4	2.6	4.6	4.6	4.6	3.6	3	5	5	5	4
5	3	4	4	5	5	2	2	2	3.2	0.8	5.8	5.8	2.8	2.8	2.8	6	6	3	3	3
5	4	3	4	4	5	5	4	5	4.6	-0.6	3.4	4.4	4.4	3.4	4.4	3	4	4	3	4
4	3	4	3.66667	2	3	3	3	3	2.8	0.866667	2.86667	3.86667	3.86667	3.86667	3.86667	3	4	4	4	4
4	5	3	4	2	4	4	2	2	2.8	1.2	3.2	5.2	5.2	3.2	3.2	3	5	5	3	3
5	5	5	5	4	4	4	4	5	4.2	0.8	4.8	4.8	4.8	4.8	5.8	5	5	5	5	6
4	5	4	4.33333	3	5	4	4	5	4.2	0.133333	3.13333	5.13333	4.13333	4.13333	5.13333	3	5	4	4	5
5	4	3	4	2	5	5	5	3	4	0	2	5	5	5	3	2	5	5	5	3
4	5	3	4	4	5	5	3	5	4.4	-0.4	3.6	4.6	4.6	2.6	4.6	4	5	5	3	5
4	4	3	3.66667	3	4	4	4	4	3.8	-0.133333	2.86667	3.86667	3.86667	3.86667	3.86667	3	4	4	4	4
4	4	5	4.33333	5	5	4	3	5	4.4	-0.0666667	4.93333	4.93333	3.93333	2.93333	4.93333	5	5	4	3	5
4	4	5	4.33333	2	5	4	4	4	3.8	0.533333	2.53333	5.53333	4.53333	4.53333	4.53333	3	6	5	5	5
4	5	4	4.33333	5	4	3	4	5	4.2	0.133333	5.13333	4.13333	3.13333	4.13333	5.13333	5	4	3	4	5
5	4	3	4	4	5	5	4	5	4.6	-0.6	3.4	4.4	4.4	3.4	4.4	3	4	4	3	4
4	5	4	4.33333	4	4	3	3	4	3.6	0.733333	4.73333	4.73333	3.73333	3.73333	4.73333	5	5	4	4	5
4	4	5	4.33333	5	2	2	5	5	3.8	0.533333	5.53333	2.53333	2.53333	5.53333	5.53333	6	3	3	6	6
5	4	4	4.33333	2	2	2	2	2	2	2.33333	4.33333	4.33333	4.33333	4.33333	4.33333	4	4	4	4	4
4	4	5	4.33333	4	4	4	4	3	3.8	0.533333	4.53333	4.53333	4.53333	4.53333	3.53333	5	5	5	5	4
4	3	4	3.66667	4	4	4	4	4	4	-0.333333	3.66667	3.66667	3.66667	3.66667	3.66667	4	4	4	4	4
5	5	4	4.66667	4	5	3	4	4	4	0.666667	4.66667	5.66667	3.66667	4.66667	4.66667	5	6	4	5	5
4	4	5	4.33333	3	5	3	3	4	3.6	0.733333	3.73333	5.73333	3.73333	3.73333	4.73333	4	6	4	4	5
5	4	4	4.33333	5	5	4	4	3	4.2	0.133333	5.13333	5.13333	4.13333	4.13333	3.13333	5	5	4	4	3
3	4	4	3.66667	3	1	1	3	1	1.8	1.86667	4.86667	2.86667	2.86667	4.86667	2.86667	5	3	3	5	3
5	5	4	4.66667	1	3	1	1	1	1.4	3.26667	4.26667	6.26667	4.26667	4.26667	4.26667	4	6	4	4	4
4	4	5	4.33333	4	4	5	5	5	4.6	-0.266667	3.73333	3.73333	4.73333	4.73333	4.73333	4	4	5	5	5
5	4	4	4.33333	5	4	4	3	4	4	0.333333	5.33333	4.33333	4.33333	3.33333	4.33333	5	4	4	3	4
3	4	4	3.66667	4	4	4	3	4	3.8	-0.133333	3.86667	3.86667	3.86667	2.86667	3.86667	4	4	4	3	4
4	3	5	4	1	1	1	1	1	1	3	4	4	4	4	4	4	4	4	4	4
4	5	4	4.33333	4	4	5	5	5	4.6	-0.266667	3.73333	3.73333	4.73333	4.73333	4.73333	4	4	5	5	5
4	3	5	4	4	4	5	5	4	4.4	-0.4	3.6	3.6	4.6	4.6	3.6	4	4	5	5	4
5	5	4	4.66667	4	4	5	5	4	4.4	0.266667	4.26667	4.26667	5.26667	5.26667	4.26667	4	4	5	5	4
4	3	4	3.66667	4	5	5	4	5	4.6	-0.933333	3.06667	4.06667	4.06667	3.06667	4.06667	3	4	4	3	4
4	5	4	4.33333	1	2	2	1	2	1.6	2.73333	3.73333	4.73333	4.73333	3.73333	4.73333	4	5	5	4	5
5	4	4	4.33333	4	5	4	4	4	4.2	0.133333	4.13333	5.13333	4.13333	4.13333	4.13333	4	5	4	4	4
5	4	5	4.66667	2	2	2	2	2	2	2.66667	4.66667	4.66667	4.66667	4.66667	4.66667	5	5	5	5	5
5	4	4	4.33333	5	3	3	5	5	4.2	0.133333	5.13333	3.13333	3.13333	5.13333	5.13333	5	3	3	5	5
5	5	4	4.66667	2	2	2	2	2	2	2.66667	4.66667	4.66667	4.66667	4.66667	4.66667	5	5	5	5	5
5	4	5	4.66667	2	2	2	2	2	2	2.66667	4.66667	4.66667	4.66667	4.66667	4.66667	5	5	5	5	5
4	5	4	4.33333	4	5	4	4	4	4.2	0.133333	4.13333	5.13333	4.13333	4.13333	4.13333	4	5	4	4	4
5	4	3	4	5	5	5	5	5	5	-1	4	4	4	4	4	4	4	4	4	4
4	3	2	3	3	1	1	1	3	1.8	1.2	4.2	2.2	2.2	2.2	4.2	4	2	2	2	4
4	5	4	4.33333	5	5	4	4	5	4.6	-0.266667	4.73333	4.73333	3.73333	3.73333	4.73333	5	5	4	4	5
2	3	1	2	1	3	3	1	1	1.8	0.2	1.2	3.2	3.2	1.2	1.2	1	3	3	1	1
3	3	3	3	5	5	5	5	5	5	-2	3	3	3	3	3	3	3	3	3	3
4	3	4	3.66667	4	4	4	4	4	4	-0.333333	3.66667	3.66667	3.66667	3.66667	3.66667	4	4	4	4	4
1	1	2	1.33333	2	2	2	2	2	2	-0.666667	1.33333	1.33333	1.33333	1.33333	1.33333	1	1	1	1	1
4	4	5	4.33333	5	4	4	4	4	4.2	0.133333	5.13333	4.13333	4.13333	4.13333	4.13333	5	4	4	4	4
5	4	3	4	3	3	3	5	5	3.8	0.2	3.2	3.2	3.2	5.2	5.2	3	3	3	5	5
5	4	3	4	5	5	3	3	3	3.8	0.2	5.2	5.2	3.2	3.2	3.2	5	5	3	3	3
4	3	4	3.66667	4	5	5	4	5	4.6	-0.933333	3.06667	4.06667	4.06667	3.06667	4.06667	3	4	4	3	4
4	5	5	4.66667	3	4	4	4	4	3.8	0.866667	3.86667	4.86667	4.86667	4.86667	4.86667	4	5	5	5	5
3	4	4	3.66667	5	4	4	5	4	4.4	-0.733333	4.26667	3.26667	3.26667	4.26667	3.26667	4	3	3	4	3
4	3	2	3	5	5	5	4	4	4.6	-1.6	3.4	3.4	3.4	2.4	2.4	3	3	3	2	2
4	3	3	3.33333	5	5	5	5	5	5	-1.66667	3.33333	3.33333	3.33333	3.33333	3.33333	3	3	3	3	3
4	4	3	3.66667	5	5	5	5	5	5	-1.33333	3.66667	3.66667	3.66667	3.66667	3.66667	4	4	4	4	4
4	3	4	3.66667	4	3	3	3	3	3.2	0.466667	4.46667	3.46667	3.46667	3.46667	3.46667	4	3	3	3	3
4	3	4	3.66667	4	5	4	4	4	4.2	-0.533333	3.46667	4.46667	3.46667	3.46667	3.46667	3	4	3	3	3
3	4	3	3.33333	4	3	3	3	4	3.4	-0.0666667	3.93333	2.93333	2.93333	2.93333	3.93333	4	3	3	3	4
5	5	4	4.66667	3	5	4	3	5	4	0.666667	3.66667	5.66667	4.66667	3.66667	5.66667	4	6	5	4	6
4	4	5	4.33333	2	2	2	1	2	1.8	2.53333	4.53333	4.53333	4.53333	3.53333	4.53333	5	5	5	4	5
5	3	3	3.66667	5	3	5	5	5	4.6	-0.933333	4.06667	2.06667	4.06667	4.06667	4.06667	4	2	4	4	4
3	4	5	4	2	2	1	2	1	1.6	2.4	4.4	4.4	3.4	4.4	3.4	4	4	3	4	3
4	4	5	4.33333	5	5	5	4	4	4.6	-0.266667	4.73333	4.73333	4.73333	3.73333	3.73333	5	5	5	4	4
4	5	4	4.33333	3	3	4	3	4	3.4	0.933333	3.93333	3.93333	4.93333	3.93333	4.93333	4	4	5	4	5
2	3	3	2.66667	3	5	5	3	3	3.8	-1.13333	1.86667	3.86667	3.86667	1.86667	1.86667	2	4	4	2	2
4	5	5	4.66667	2	3	2	2	3	2.4	2.26667	4.26667	5.26667	4.26667	4.26667	5.26667	4	5	4	4	5
3	3	2	2.66667	1	1	2	1	2	1.4	1.26667	2.26667	2.26667	3.26667	2.26667	3.26667	2	2	3	2	3
5	4	4	4.33333	5	4	4	4	4	4.2	0.133333	5.13333	4.13333	4.13333	4.13333	4.13333	5	4	4	4	4
4	4	3	3.66667	5	5	4	4	4	4.4	-0.733333	4.26667	4.26667	3.26667	3.26667	3.26667	4	4	3	3	3
3	2	3	2.66667	5	5	4	5	5	4.8	-2.13333	2.86667	2.86667	1.86667	2.86667	2.86667	3	3	2	3	3
3	2	3	2.66667	4	4	4	4	3	3.8	-1.13333	2.86667	2.86667	2.86667	2.86667	1.86667	3	3	3	3	2
5	4	4	4.33333	4	4	3	3	4	3.6	0.733333	4.73333	4.73333	3.73333	3.73333	4.73333	5	5	4	4	5
3	4	3	3.33333	2	2	2	2	2	2	1.33333	3.33333	3.33333	3.33333	3.33333	3.33333	3	3	3	3	3
4	5	4	4.33333	2	1	2	2	2	1.8	2.53333	4.53333	3.53333	4.53333	4.53333	4.53333	5	4	5	5	5
4	5	3	4	3	1	3	1	1	1.8	2.2	5.2	3.2	5.2	3.2	3.2	5	3	5	3	3
4	2	3	3	5	2	5	5	5	4.4	-1.4	3.6	0.6	3.6	3.6	3.6	4	1	4	4	4
3	3	3	3	4	4	5	5	5	4.6	-1.6	2.4	2.4	3.4	3.4	3.4	2	2	3	3	3
4	3	4	3.66667	5	5	5	5	5	5	-1.33333	3.66667	3.66667	3.66667	3.66667	3.66667	4	4	4	4	4
3	3	4	3.33333	5	5	5	4	4	4.6	-1.26667	3.73333	3.73333	3.73333	2.73333	2.73333	4	4	4	3	3
4	3	2	3	4	5	4	3	4	4	-1	3	4	3	2	3	3	4	3	2	3
4	2	2	2.66667	5	3	5	5	5	4.6	-1.93333	3.06667	1.06667	3.06667	3.06667	3.06667	3	1	3	3	3
3	3	3	3	5	4	4	5	5	4.6	-1.6	3.4	2.4	2.4	3.4	3.4	3	2	2	3	3
5	4	3	4	4	3	5	5	5	4.4	-0.4	3.6	2.6	4.6	4.6	4.6	4	3	5	5	5
4	2	2	2.66667	2	2	2	2	2	2	0.666667	2.66667	2.66667	2.66667	2.66667	2.66667	3	3	3	3	3
4	4	2	3.33333	1	2	2	2	1	1.6	1.73333	2.73333	3.73333	3.73333	3.73333	2.73333	3	4	4	4	3
5	4	3	4	4	3	5	5	4	4.2	-0.2	3.8	2.8	4.8	4.8	3.8	4	3	5	5	4
4	4	5	4.33333	5	5	4	4	4	4.4	-0.0666667	4.93333	4.93333	3.93333	3.93333	3.93333	5	5	4	4	4
5	4	5	4.66667	5	3	5	3	3	3.8	0.866667	5.86667	3.86667	5.86667	3.86667	3.86667	6	4	6	4	4
3	3	5	3.66667	5	5	4	4	5	4.6	-0.933333	4.06667	4.06667	3.06667	3.06667	4.06667	4	4	3	3	4
3	3	5	3.66667	4	4	5	4	5	4.4	-0.733333	3.26667	3.26667	4.26667	3.26667	4.26667	3	3	4	3	4
2	3	2	2.33333	2	2	2	2	2	2	0.333333	2.33333	2.33333	2.33333	2.33333	2.33333	2	2	2	2	2
4	3	5	4	5	4	3	4	4	4	0	5	4	3	4	4	5	4	3	4	4
4	3	4	3.66667	3	5	5	5	5	4.6	-0.933333	2.06667	4.06667	4.06667	4.06667	4.06667	2	4	4	4	4
5	4	3	4	5	4	4	5	4	4.4	-0.4	4.6	3.6	3.6	4.6	3.6	5	4	4	5	4
3	2	2	2.33333	5	3	5	5	3	4.2	-1.86667	3.13333	1.13333	3.13333	3.13333	1.13333	3	1	3	3	1
4	3	3	3.33333	5	4	4	4	5	4.4	-1.06667	3.93333	2.93333	2.93333	2.93333	3.93333	4	3	3	3	4
4	2	4	3.33333	4	5	4	5	4	4.4	-1.06667	2.93333	3.93333	2.93333	3.93333	2.93333	3	4	3	4	3
5	4	5	4.66667	5	5	5	4	4	4.6	0.0666667	5.06667	5.06667	5.06667	4.06667	4.06667	5	5	5	4	4
4	1	5	3.33333	5	5	5	5	5	5	-1.66667	3.33333	3.33333	3.33333	3.33333	3.33333	3	3	3	3	3
3	4	3	3.33333	5	5	2	2	5	3.8	-0.466667	4.53333	4.53333	1.53333	1.53333	4.53333	5	5	2	2	5
5	5	4	4.66667	5	4	4	4	5	4.4	0.266667	5.26667	4.26667	4.26667	4.26667	5.26667	5	4	4	4	5
4	3	2	3	4	4	4	4	4	4	-1	3	3	3	3	3	3	3	3	3	3
2	4	3	3	5	5	3	5	3	4.2	-1.2	3.8	3.8	1.8	3.8	1.8	4	4	2	4	2
4	3	5	4	4	4	4	3	5	4	0	4	4	4	3	5	4	4	4	3	5
3	4	4	3.66667	4	4	4	4	4	4	-0.333333	3.66667	3.66667	3.66667	3.66667	3.66667	4	4	4	4	4
5	4	5	4.66667	3	3	3	1	3	2.6	2.06667	5.06667	5.06667	5.06667	3.06667	5.06667	5	5	5	3	5
3	3	3	3	4	4	5	4	5	4.4	-1.4	2.6	2.6	3.6	2.6	3.6	3	3	4	3	4
5	4	5	4.66667	4	5	5	4	4	4.4	0.266667	4.26667	5.26667	5.26667	4.26667	4.26667	4	5	5	4	4
4	3	4	3.66667	5	5	4	4	4	4.4	-0.733333	4.26667	4.26667	3.26667	3.26667	3.26667	4	4	3	3	3
2	3	2	2.33333	2	2	2	1	2	1.8	0.533333	2.53333	2.53333	2.53333	1.53333	2.53333	3	3	3	2	3
3	4	3	3.33333	5	5	5	4	4	4.6	-1.26667	3.73333	3.73333	3.73333	2.73333	2.73333	4	4	4	3	3
5	4	3	4	5	5	4	5	5	4.8	-0.8	4.2	4.2	3.2	4.2	4.2	4	4	3	4	4
4	3	4	3.66667	2	3	3	2	3	2.6	1.06667	3.06667	4.06667	4.06667	3.06667	4.06667	3	4	4	3	4
3	4	3	3.33333	2	2	1	1	2	1.6	1.73333	3.73333	3.73333	2.73333	2.73333	3.73333	4	4	3	3	4
4	4	4	4	1	2	2	1	2	1.6	2.4	3.4	4.4	4.4	3.4	4.4	3	4	4	3	4
1	1	1	1	5	4	4	4	4	4.2	-3.2	1.8	0.8	0.8	0.8	0.8	2	1	1	1	1
4	3	4	3.66667	5	3	5	5	3	4.2	-0.533333	4.46667	2.46667	4.46667	4.46667	2.46667	4	2	4	4	2
4	3	2	3	2	2	2	2	2	2	1	3	3	3	3	3	3	3	3	3	3
5	4	3	4	5	4	4	5	4	4.4	-0.4	4.6	3.6	3.6	4.6	3.6	5	4	4	5	4
3	5	4	4	5	4	4	5	5	4.6	-0.6	4.4	3.4	3.4	4.4	4.4	4	3	3	4	4
4	3	4	3.66667	5	5	5	5	5	5	-1.33333	3.66667	3.66667	3.66667	3.66667	3.66667	4	4	4	4	4
4	5	3	4	4	4	5	4	4	4.2	-0.2	3.8	3.8	4.8	3.8	3.8	4	4	5	4	4
5	4	5	4.66667	5	5	5	5	5	5	-0.333333	4.66667	4.66667	4.66667	4.66667	4.66667	5	5	5	5	5
5	3	4	4	4	4	4	4	4	4	0	4	4	4	4	4	4	4	4	4	4
4	5	5	4.66667	5	5	4	5	5	4.8	-0.133333	4.86667	4.86667	3.86667	4.86667	4.86667	5	5	4	5	5
5	4	3	4	4	4	3	4	4	3.8	0.2	4.2	4.2	3.2	4.2	4.2	4	4	3	4	4
1	1	1	1	4	2	4	4	4	3.6	-2.6	1.4	-0.6	1.4	1.4	1.4	1	-1	1	1	1
4	3	5	4	3	3	3	5	5	3.8	0.2	3.2	3.2	3.2	5.2	5.2	3	3	3	5	5
3	4	4	3.66667	5	5	3	4	5	4.4	-0.733333	4.26667	4.26667	2.26667	3.26667	4.26667	4	4	2	3	4
4	3	5	4	5	5	3	5	4	4.4	-0.4	4.6	4.6	2.6	4.6	3.6	5	5	3	5	4
4	4	5	4.33333	4	4	5	4	4	4.2	0.133333	4.13333	4.13333	5.13333	4.13333	4.13333	4	4	5	4	4
4	4	3	3.66667	3	3	2	4	5	3.4	0.266667	3.26667	3.26667	2.26667	4.26667	5.26667	3	3	2	4	5
4	3	5	4	5	5	4	4	5	4.6	-0.6	4.4	4.4	3.4	3.4	4.4	4	4	3	3	4
4	3	4	3.66667	5	5	4	4	5	4.6	-0.933333	4.06667	4.06667	3.06667	3.06667	4.06667	4	4	3	3	4
4	3	3	3.33333	4	4	4	4	4	4	-0.666667	3.33333	3.33333	3.33333	3.33333	3.33333	3	3	3	3	3
4	3	2	3	5	5	5	5	5	5	-2	3	3	3	3	3	3	3	3	3	3
4	4	3	3.66667	5	4	4	4	4	4.2	-0.533333	4.46667	3.46667	3.46667	3.46667	3.46667	4	3	3	3	3
5	5	5	5	5	5	5	4	4	4.6	0.4	5.4	5.4	5.4	4.4	4.4	5	5	5	4	4
2	4	3	3	5	4	5	4	5	4.6	-1.6	3.4	2.4	3.4	2.4	3.4	3	2	3	2	3
4	3	4	3.66667	5	4	4	5	5	4.6	-0.933333	4.06667	3.06667	3.06667	4.06667	4.06667	4	3	3	4	4
4	4	5	4.33333	2	2	2	2	2	2	2.33333	4.33333	4.33333	4.33333	4.33333	4.33333	4	4	4	4	4
3	5	4	4	1	1	1	1	1	1	3	4	4	4	4	4	4	4	4	4	4
4	4	4	4	5	5	5	5	5	5	-1	4	4	4	4	4	4	4	4	4	4
3	4	4	3.66667	4	5	5	4	5	4.6	-0.933333	3.06667	4.06667	4.06667	3.06667	4.06667	3	4	4	3	4
5	4	4	4.33333	1	1	1	2	1	1.2	3.13333	4.13333	4.13333	4.13333	5.13333	4.13333	4	4	4	5	4
2	3	4	3	4	4	4	4	4	4	-1	3	3	3	3	3	3	3	3	3	3
4	2	5	3.66667	5	4	4	4	4	4.2	-0.533333	4.46667	3.46667	3.46667	3.46667	3.46667	4	3	3	3	3
3	4	3	3.33333	4	4	4	4	4	4	-0.666667	3.33333	3.33333	3.33333	3.33333	3.33333	3	3	3	3	3
5	4	3	4	4	4	4	4	4	4	0	4	4	4	4	4	4	4	4	4	4
5	5	4	4.66667	5	4	4	4	4	4.2	0.466667	5.46667	4.46667	4.46667	4.46667	4.46667	5	4	4	4	4
3	3	3	3	4	4	4	5	4	4.2	-1.2	2.8	2.8	2.8	3.8	2.8	3	3	3	4	3
4	3	5	4	4	5	4	5	4	4.4	-0.4	3.6	4.6	3.6	4.6	3.6	4	5	4	5	4
4	4	3	3.66667	3	5	3	3	4	3.6	0.0666667	3.06667	5.06667	3.06667	3.06667	4.06667	3	5	3	3	4
5	4	3	4	5	3	3	3	5	3.8	0.2	5.2	3.2	3.2	3.2	5.2	5	3	3	3	5
5	4	3	4	2	1	1	2	2	1.6	2.4	4.4	3.4	3.4	4.4	4.4	4	3	3	4	4
4	5	4	4.33333	3	5	5	5	5	4.6	-0.266667	2.73333	4.73333	4.73333	4.73333	4.73333	3	5	5	5	5
4	3	4	3.66667	5	5	5	5	5	5	-1.33333	3.66667	3.66667	3.66667	3.66667	3.66667	4	4	4	4	4
3	4	5	4	1	1	1	2	2	1.4	2.6	3.6	3.6	3.6	4.6	4.6	4	4	4	5	5
4	5	3	4	5	4	4	4	5	4.4	-0.4	4.6	3.6	3.6	3.6	4.6	5	4	4	4	5
4	3	5	4	4	4	4	4	4	4	0	4	4	4	4	4	4	4	4	4	4
2	3	3	2.66667	5	2	5	5	5	4.4	-1.73333	3.26667	0.266667	3.26667	3.26667	3.26667	3	0	3	3	3
2	3	4	3	5	5	5	5	3	4.6	-1.6	3.4	3.4	3.4	3.4	1.4	3	3	3	3	1
3	5	4	4	4	4	5	5	5	4.6	-0.6	3.4	3.4	4.4	4.4	4.4	3	3	4	4	4
5	4	4	4.33333	3	3	5	5	5	4.2	0.133333	3.13333	3.13333	5.13333	5.13333	5.13333	3	3	5	5	5
4	3	3	3.33333	4	4	5	4	4	4.2	-0.866667	3.13333	3.13333	4.13333	3.13333	3.13333	3	3	4	3	3
4	3	2	3	5	5	4	4	4	4.4	-1.4	3.6	3.6	2.6	2.6	2.6	4	4	3	3	3
2	3	4	3	1	2	2	1	2	1.6	1.4	2.4	3.4	3.4	2.4	3.4	2	3	3	2	3
4	3	4	3.66667	4	4	4	4	4	4	-0.333333	3.66667	3.66667	3.66667	3.66667	3.66667	4	4	4	4	4
3	4	3	3.33333	5	4	5	5	5	4.8	-1.46667	3.53333	2.53333	3.53333	3.53333	3.53333	4	3	4	4	4
4	5	5	4.66667	2	2	2	2	2	2	2.66667	4.66667	4.66667	4.66667	4.66667	4.66667	5	5	5	5	5
5	3	2	3.33333	4	4	4	5	4	4.2	-0.866667	3.13333	3.13333	3.13333	4.13333	3.13333	3	3	3	4	3
5	4	3	4	5	3	5	3	3	3.8	0.2	5.2	3.2	5.2	3.2	3.2	5	3	5	3	3
3	4	3	3.33333	5	5	5	5	5	5	-1.66667	3.33333	3.33333	3.33333	3.33333	3.33333	3	3	3	3	3
4	3	5	4	1	1	1	2	1	1.2	2.8	3.8	3.8	3.8	4.8	3.8	4	4	4	5	4
4	4	4	4	3	3	3	5	5	3.8	0.2	3.2	3.2	3.2	5.2	5.2	3	3	3	5	5
2	4	3	3	3	4	4	4	4	3.8	-0.8	2.2	3.2	3.2	3.2	3.2	2	3	3	3	3
4	5	5	4.66667	4	5	4	4	5	4.4	0.266667	4.26667	5.26667	4.26667	4.26667	5.26667	4	5	4	4	5
4	3	5	4	3	3	3	5	5	3.8	0.2	3.2	3.2	3.2	5.2	5.2	3	3	3	5	5
4	5	4	4.33333	4	4	4	4	4	4	0.333333	4.33333	4.33333	4.33333	4.33333	4.33333	4	4	4	4	4
4	4	5	4.33333	5	4	4	4	5	4.4	-0.0666667	4.93333	3.93333	3.93333	3.93333	4.93333	5	4	4	4	5
4	5	4	4.33333	2	2	2	2	2	2	2.33333	4.33333	4.33333	4.33333	4.33333	4.33333	4	4	4	4	4
5	3	4	4	4	4	4	4	4	4	0	4	4	4	4	4	4	4	4	4	4
4	3	4	3.66667	2	1	2	1	2	1.6	2.06667	4.06667	3.06667	4.06667	3.06667	4.06667	4	3	4	3	4
3	2	3	2.66667	5	5	5	4	5	4.8	-2.13333	2.86667	2.86667	2.86667	1.86667	2.86667	3	3	3	2	3
2	2	2	2	4	4	4	3	4	3.8	-1.8	2.2	2.2	2.2	1.2	2.2	2	2	2	1	2
4	3	4	3.66667	4	4	5	4	5	4.4	-0.733333	3.26667	3.26667	4.26667	3.26667	4.26667	3	3	4	3	4
5	4	3	4	4	4	5	4	4	4.2	-0.2	3.8	3.8	4.8	3.8	3.8	4	4	5	4	4
4	3	4	3.66667	4	4	4	4	4	4	-0.333333	3.66667	3.66667	3.66667	3.66667	3.66667	4	4	4	4	4
5	4	3	4	4	5	4	5	4	4.4	-0.4	3.6	4.6	3.6	4.6	3.6	4	5	4	5	4
5	4	5	4.66667	5	4	5	4	4	4.4	0.266667	5.26667	4.26667	5.26667	4.26667	4.26667	5	4	5	4	4
4	2	4	3.33333	1	1	1	2	1	1.2	2.13333	3.13333	3.13333	3.13333	4.13333	3.13333	3	3	3	4	3
4	5	4	4.33333	4	3	4	4	4	3.8	0.533333	4.53333	3.53333	4.53333	4.53333	4.53333	5	4	5	5	5
3	2	3	2.66667	4	3	4	3	4	3.6	-0.933333	3.06667	2.06667	3.06667	2.06667	3.06667	3	2	3	2	3
4	3	4	3.66667	2	2	1	1	2	1.6	2.06667	4.06667	4.06667	3.06667	3.06667	4.06667	4	4	3	3	4
4	5	4	4.33333	4	4	4	3	4	3.8	0.533333	4.53333	4.53333	4.53333	3.53333	4.53333	5	5	5	4	5
4	4	3	3.66667	5	4	5	5	4	4.6	-0.933333	4.06667	3.06667	4.06667	4.06667	3.06667	4	3	4	4	3
5	4	5	4.66667	5	5	4	5	4	4.6	0.0666667	5.06667	5.06667	4.06667	5.06667	4.06667	5	5	4	5	4
4	3	4	3.66667	3	4	3	3	4	3.4	0.266667	3.26667	4.26667	3.26667	3.26667	4.26667	3	4	3	3	4
4	4	5	4.33333	4	5	5	5	4	4.6	-0.266667	3.73333	4.73333	4.73333	4.73333	3.73333	4	5	5	5	4
3	4	4	3.66667	5	3	5	3	3	3.8	-0.133333	4.86667	2.86667	4.86667	2.86667	2.86667	5	3	5	3	3
2	1	2	1.66667	3	5	3	3	3	3.4	-1.73333	1.26667	3.26667	1.26667	1.26667	1.26667	1	3	1	1	1
2	2	1	1.66667	4	4	2	4	4	3.6	-1.93333	2.06667	2.06667	0.0666667	2.06667	2.06667	2	2	0	2	2
4	5	4	4.33333	3	3	2	3	3	2.8	1.53333	4.53333	4.53333	3.53333	4.53333	4.53333	5	5	4	5	5
3	3	5	3.66667	5	4	3	4	5	4.2	-0.533333	4.46667	3.46667	2.46667	3.46667	4.46667	4	3	2	3	4
1	2	1	1.33333	5	5	4	4	5	4.6	-3.26667	1.73333	1.73333	0.733333	0.733333	1.73333	2	2	1	1	2
5	4	4	4.33333	5	4	4	4	4	4.2	0.133333	5.13333	4.13333	4.13333	4.13333	4.13333	5	4	4	4	4
4	5	3	4	3	4	3	5	4	3.8	0.2	3.2	4.2	3.2	5.2	4.2	3	4	3	5	4
3	5	4	4	5	5	5	5	5	5	-1	4	4	4	4	4	4	4	4	4	4
4	5	4	4.33333	2	2	2	2	2	2	2.33333	4.33333	4.33333	4.33333	4.33333	4.33333	4	4	4	4	4
4	5	3	4	2	1	1	1	2	1.4	2.6	4.6	3.6	3.6	3.6	4.6	5	4	4	4	5
4	4	5	4.33333	5	5	5	5	5	5	-0.666667	4.33333	4.33333	4.33333	4.33333	4.33333	4	4	4	4	4
5	4	5	4.66667	2	1	2	2	2	1.8	2.86667	4.86667	3.86667	4.86667	4.86667	4.86667	5	4	5	5	5
4	4	5	4.33333	5	5	3	5	5	4.6	-0.266667	4.73333	4.73333	2.73333	4.73333	4.73333	5	5	3	5	5
2	2	1	1.66667	2	4	4	4	4	3.6	-1.93333	0.0666667	2.06667	2.06667	2.06667	2.06667	0	2	2	2	2
2	1	2	1.66667	5	5	5	2	5	4.4	-2.73333	2.26667	2.26667	2.26667	-0.733333	2.26667	2	2	2	-1	2
1	2	1	1.33333	3	4	5	4	5	4.2	-2.86667	0.133333	1.13333	2.13333	1.13333	2.13333	0	1	2	1	2
5	5	4	4.66667	3	3	5	3	5	3.8	0.866667	3.86667	3.86667	5.86667	3.86667	5.86667	4	4	6	4	6
2	5	3	3.33333	4	4	4	4	4	4	-0.666667	3.33333	3.33333	3.33333	3.33333	3.33333	3	3	3	3	3
2	2	3	2.33333	5	4	4	4	4	4.2	-1.86667	3.13333	2.13333	2.13333	2.13333	2.13333	3	2	2	2	2
3	2	3	2.66667	4	4	5	4	5	4.4	-1.73333	2.26667	2.26667	3.26667	2.26667	3.26667	2	2	3	2	3
1	4	2	2.33333	5	4	4	5	5	4.6	-2.26667	2.73333	1.73333	1.73333	2.73333	2.73333	3	2	2	3	3
1	2	2	1.66667	4	4	4	3	3	3.6	-1.93333	2.06667	2.06667	2.06667	1.06667	1.06667	2	2	2	1	1
3	4	4	3.66667	4	5	5	5	4	4.6	-0.933333	3.06667	4.06667	4.06667	4.06667	3.06667	3	4	4	4	3
2	3	3	2.66667	5	5	4	4	4	4.4	-1.73333	3.26667	3.26667	2.26667	2.26667	2.26667	3	3	2	2	2
5	4	5	4.66667	5	5	4	2	5	4.2	0.466667	5.46667	5.46667	4.46667	2.46667	5.46667	5	5	4	2	5
5	4	4	4.33333	5	5	5	5	5	5	-0.666667	4.33333	4.33333	4.33333	4.33333	4.33333	4	4	4	4	4
4	5	4	4.33333	4	5	5	5	4	4.6	-0.266667	3.73333	4.73333	4.73333	4.73333	3.73333	4	5	5	5	4
5	4	3	4	2	2	2	3	1	2	2	4	4	4	5	3	4	4	4	5	3
				4	4	4	3	3
				5	3	5	5	4
				4	4	5	5	4
				4	4	5	4	3
				4	5	5	4	5
				1	1	2	1	2
				2	2	4	2	1
				3	5	5	3	3
				1	2	1	1	2
				5	5	5	5	5
				4	5	4	4	5
				4	4	3	4	4

## Sheet: UI
4	4	4	4	2	5	4	4	4	3.8	0.2	2.2	5.2	4.2	4.2	4.2	2	5	4	4	4
3	3	3	3	4	5	4	5	5	4.6	-1.6	2.4	3.4	2.4	3.4	3.4	2	3	2	3	3
5	5	5	5	4	3	3	4	5	3.8	1.2	5.2	4.2	4.2	5.2	6.2	5	4	4	5	6
4	4	4	4	2	5	4	4	4	3.8	0.2	2.2	5.2	4.2	4.2	4.2	2	5	4	4	4
4	4	4	4	4	3	4	3	3	3.4	0.6	4.6	3.6	4.6	3.6	3.6	5	4	5	4	4
2	3	3	2.66667	3	3	3	4	2	3	-0.333333	2.66667	2.66667	2.66667	3.66667	1.66667	3	3	3	4	2
4	3	4	3.66667	2	1	2	3	3	2.2	1.46667	3.46667	2.46667	3.46667	4.46667	4.46667	3	2	3	4	4
4	4	4	4	1	2	4	2	2	2.2	1.8	2.8	3.8	5.8	3.8	3.8	3	4	6	4	4
3	4	3	3.33333	1	2	2	1	1	1.4	1.93333	2.93333	3.93333	3.93333	2.93333	2.93333	3	4	4	3	3
3	4	3	3.33333	4	4	4	4	4	4	-0.666667	3.33333	3.33333	3.33333	3.33333	3.33333	3	3	3	3	3
3	4	3	3.33333	2	2	2	2	3	2.2	1.13333	3.13333	3.13333	3.13333	3.13333	4.13333	3	3	3	3	4
4	4	4	4	5	5	5	5	5	5	-1	4	4	4	4	4	4	4	4	4	4
2	3	3	2.66667	1	4	2	3	1	2.2	0.466667	1.46667	4.46667	2.46667	3.46667	1.46667	1	4	2	3	1
2	1	2	1.66667	3	4	3	2	4	3.2	-1.53333	1.46667	2.46667	1.46667	0.466667	2.46667	1	2	1	0	2
3	3	3	3	2	1	1	1	4	1.8	1.2	3.2	2.2	2.2	2.2	5.2	3	2	2	2	5
4	4	4	4	2	3	2	1	1	1.8	2.2	4.2	5.2	4.2	3.2	3.2	4	5	4	3	3
2	2	3	2.33333	2	3	3	3	2	2.6	-0.266667	1.73333	2.73333	2.73333	2.73333	1.73333	2	3	3	3	2
5	5	5	5	1	2	2	3	3	2.2	2.8	3.8	4.8	4.8	5.8	5.8	4	5	5	6	6
4	5	4	4.33333	2	3	2	1	3	2.2	2.13333	4.13333	5.13333	4.13333	3.13333	5.13333	4	5	4	3	5
3	3	3	3	1	3	2	3	1	2	1	2	4	3	4	2	2	4	3	4	2
4	4	4	4	3	3	2	3	4	3	1	4	4	3	4	5	4	4	3	4	5
4	4	4	4	1	1	1	1	1	1	3	4	4	4	4	4	4	4	4	4	4
4	3	3	3.33333	1	3	2	2	2	2	1.33333	2.33333	4.33333	3.33333	3.33333	3.33333	2	4	3	3	3
3	4	2	3	1	1	3	2	1	1.6	1.4	2.4	2.4	4.4	3.4	2.4	2	2	4	3	2
3	3	3	3	2	4	3	3	4	3.2	-0.2	1.8	3.8	2.8	2.8	3.8	2	4	3	3	4
5	5	5	5	3	2	2	2	3	2.4	2.6	5.6	4.6	4.6	4.6	5.6	6	5	5	5	6
4	4	4	4	3	4	3	3	4	3.4	0.6	3.6	4.6	3.6	3.6	4.6	4	5	4	4	5
4	4	4	4	3	2	3	3	4	3	1	4	3	4	4	5	4	3	4	4	5
4	5	4	4.33333	3	4	2	4	1	2.8	1.53333	4.53333	5.53333	3.53333	5.53333	2.53333	5	6	4	6	3
5	3	5	4.33333	5	3	4	3	4	3.8	0.533333	5.53333	3.53333	4.53333	3.53333	4.53333	6	4	5	4	5
5	4	5	4.66667	2	4	4	2	4	3.2	1.46667	3.46667	5.46667	5.46667	3.46667	5.46667	3	5	5	3	5
4	4	4	4	4	4	5	5	5	4.6	-0.6	3.4	3.4	4.4	4.4	4.4	3	3	4	4	4
2	3	3	2.66667	3	4	3	4	1	3	-0.333333	2.66667	3.66667	2.66667	3.66667	0.666667	3	4	3	4	1
3	3	3	3	3	2	3	1	3	2.4	0.6	3.6	2.6	3.6	1.6	3.6	4	3	4	2	4
4	5	4	4.33333	2	3	2	2	3	2.4	1.93333	3.93333	4.93333	3.93333	3.93333	4.93333	4	5	4	4	5
3	3	3	3	4	4	4	4	4	4	-1	3	3	3	3	3	3	3	3	3	3
5	4	5	4.66667	3	4	4	3	4	3.6	1.06667	4.06667	5.06667	5.06667	4.06667	5.06667	4	5	5	4	5
4	4	4	4	3	1	4	1	1	2	2	5	3	6	3	3	5	3	6	3	3
4	3	4	3.66667	2	1	3	2	4	2.4	1.26667	3.26667	2.26667	4.26667	3.26667	5.26667	3	2	4	3	5
5	3	4	4	2	1	3	2	3	2.2	1.8	3.8	2.8	4.8	3.8	4.8	4	3	5	4	5
4	4	4	4	4	4	3	3	4	3.6	0.4	4.4	4.4	3.4	3.4	4.4	4	4	3	3	4
5	4	5	4.66667	2	3	2	2	3	2.4	2.26667	4.26667	5.26667	4.26667	4.26667	5.26667	4	5	4	4	5
3	3	3	3	2	2	3	2	2	2.2	0.8	2.8	2.8	3.8	2.8	2.8	3	3	4	3	3
4	2	3	3	1	2	3	1	1	1.6	1.4	2.4	3.4	4.4	2.4	2.4	2	3	4	2	2
4	4	4	4	2	1	1	2	1	1.4	2.6	4.6	3.6	3.6	4.6	3.6	5	4	4	5	4
3	3	3	3	2	3	3	1	4	2.6	0.4	2.4	3.4	3.4	1.4	4.4	2	3	3	1	4
5	4	3	4	3	2	2	3	2	2.4	1.6	4.6	3.6	3.6	4.6	3.6	5	4	4	5	4
4	3	4	3.66667	3	3	3	4	3	3.2	0.466667	3.46667	3.46667	3.46667	4.46667	3.46667	3	3	3	4	3
4	4	3	3.66667	3	2	3	2	2	2.4	1.26667	4.26667	3.26667	4.26667	3.26667	3.26667	4	3	4	3	3
3	3	3	3	3	3	3	4	4	3.4	-0.4	2.6	2.6	2.6	3.6	3.6	3	3	3	4	4
5	5	5	5	2	3	3	1	4	2.6	2.4	4.4	5.4	5.4	3.4	6.4	4	5	5	3	6
5	5	5	5	4	3	4	4	4	3.8	1.2	5.2	4.2	5.2	5.2	5.2	5	4	5	5	5
4	4	4	4	4	3	3	3	5	3.6	0.4	4.4	3.4	3.4	3.4	5.4	4	3	3	3	5
4	4	4	4	3	2	2	3	4	2.8	1.2	4.2	3.2	3.2	4.2	5.2	4	3	3	4	5
5	5	5	5	2	2	3	2	3	2.4	2.6	4.6	4.6	5.6	4.6	5.6	5	5	6	5	6
3	3	3	3	4	5	5	4	4	4.4	-1.4	2.6	3.6	3.6	2.6	2.6	3	4	4	3	3
4	4	4	4	4	4	5	4	5	4.4	-0.4	3.6	3.6	4.6	3.6	4.6	4	4	5	4	5
4	4	4	4	4	4	4	4	5	4.2	-0.2	3.8	3.8	3.8	3.8	4.8	4	4	4	4	5
4	4	4	4	1	3	2	2	1	1.8	2.2	3.2	5.2	4.2	4.2	3.2	3	5	4	4	3
4	4	4	4	3	3	4	2	3	3	1	4	4	5	3	4	4	4	5	3	4
4	4	3	3.66667	4	3	3	3	4	3.4	0.266667	4.26667	3.26667	3.26667	3.26667	4.26667	4	3	3	3	4
4	4	4	4	1	2	2	1	2	1.6	2.4	3.4	4.4	4.4	3.4	4.4	3	4	4	3	4
3	3	3	3	2	4	2	3	4	3	0	2	4	2	3	4	2	4	2	3	4
4	4	4	4	4	4	4	4	4	4	0	4	4	4	4	4	4	4	4	4	4
3	3	3	3	2	2	1	2	2	1.8	1.2	3.2	3.2	2.2	3.2	3.2	3	3	2	3	3
4	4	4	4	4	3	4	3	4	3.6	0.4	4.4	3.4	4.4	3.4	4.4	4	3	4	3	4
4	4	4	4	5	3	5	4	3	4	0	5	3	5	4	3	5	3	5	4	3
3	3	3	3	1	1	2	3	1	1.6	1.4	2.4	2.4	3.4	4.4	2.4	2	2	3	4	2
4	4	4	4	4	4	5	5	5	4.6	-0.6	3.4	3.4	4.4	4.4	4.4	3	3	4	4	4
5	5	5	5	5	4	3	3	4	3.8	1.2	6.2	5.2	4.2	4.2	5.2	6	5	4	4	5
3	3	3	3	5	5	3	3	4	4	-1	4	4	2	2	3	4	4	2	2	3
3	3	3	3	3	4	4	3	3	3.4	-0.4	2.6	3.6	3.6	2.6	2.6	3	4	4	3	3
5	5	5	5	4	3	3	5	4	3.8	1.2	5.2	4.2	4.2	6.2	5.2	5	4	4	6	5
4	4	3	3.66667	3	4	3	5	3	3.6	0.0666667	3.06667	4.06667	3.06667	5.06667	3.06667	3	4	3	5	3
3	3	3	3	4	3	4	3	4	3.6	-0.6	3.4	2.4	3.4	2.4	3.4	3	2	3	2	3
5	5	5	5	4	3	4	4	5	4	1	5	4	5	5	6	5	4	5	5	6
3	3	3	3	3	3	4	3	4	3.4	-0.4	2.6	2.6	3.6	2.6	3.6	3	3	4	3	4
5	5	5	5	2	3	4	3	4	3.2	1.8	3.8	4.8	5.8	4.8	5.8	4	5	6	5	6
4	4	4	4	2	4	3	2	1	2.4	1.6	3.6	5.6	4.6	3.6	2.6	4	6	5	4	3
3	3	3	3	2	2	2	2	1	1.8	1.2	3.2	3.2	3.2	3.2	2.2	3	3	3	3	2
5	5	5	5	4	3	4	3	4	3.6	1.4	5.4	4.4	5.4	4.4	5.4	5	4	5	4	5
4	4	4	4	3	4	4	4	5	4	0	3	4	4	4	5	3	4	4	4	5
5	5	5	5	3	3	3	3	4	3.2	1.8	4.8	4.8	4.8	4.8	5.8	5	5	5	5	6
4	4	4	4	2	2	2	3	2	2.2	1.8	3.8	3.8	3.8	4.8	3.8	4	4	4	5	4
4	4	4	4	2	4	2	2	2	2.4	1.6	3.6	5.6	3.6	3.6	3.6	4	6	4	4	4
4	4	4	4	3	2	2	2	4	2.6	1.4	4.4	3.4	3.4	3.4	5.4	4	3	3	3	5
5	5	5	5	3	4	2	4	4	3.4	1.6	4.6	5.6	3.6	5.6	5.6	5	6	4	6	6
4	4	4	4	4	5	5	5	5	4.8	-0.8	3.2	4.2	4.2	4.2	4.2	3	4	4	4	4
5	5	5	5	3	2	3	2	3	2.6	2.4	5.4	4.4	5.4	4.4	5.4	5	4	5	4	5
4	4	4	4	2	2	2	3	3	2.4	1.6	3.6	3.6	3.6	4.6	4.6	4	4	4	5	5
4	4	4	4	2	2	2	3	3	2.4	1.6	3.6	3.6	3.6	4.6	4.6	4	4	4	5	5
5	5	4	4.66667	2	2	2	3	3	2.4	2.26667	4.26667	4.26667	4.26667	5.26667	5.26667	4	4	4	5	5
5	5	5	5	3	4	3	3	4	3.4	1.6	4.6	5.6	4.6	4.6	5.6	5	6	5	5	6
5	5	4	4.66667	2	4	2	3	3	2.8	1.86667	3.86667	5.86667	3.86667	4.86667	4.86667	4	6	4	5	5
4	4	4	4	2	3	4	3	2	2.8	1.2	3.2	4.2	5.2	4.2	3.2	3	4	5	4	3
4	4	4	4	3	4	3	4	4	3.6	0.4	3.4	4.4	3.4	4.4	4.4	3	4	3	4	4
4	4	4	4	2	3	3	3	2	2.6	1.4	3.4	4.4	4.4	4.4	3.4	3	4	4	4	3
5	5	5	5	2	3	2	2	2	2.2	2.8	4.8	5.8	4.8	4.8	4.8	5	6	5	5	5
4	4	4	4	3	3	4	2	4	3.2	0.8	3.8	3.8	4.8	2.8	4.8	4	4	5	3	5
3	3	3	3	3	3	2	3	3	2.8	0.2	3.2	3.2	2.2	3.2	3.2	3	3	2	3	3
3	3	3	3	3	3	1	2	4	2.6	0.4	3.4	3.4	1.4	2.4	4.4	3	3	1	2	4
4	4	4	4	3	4	3	4	4	3.6	0.4	3.4	4.4	3.4	4.4	4.4	3	4	3	4	4
2	2	2	2	5	4	4	4	5	4.4	-2.4	2.6	1.6	1.6	1.6	2.6	3	2	2	2	3
3	3	3	3	3	4	3	3	4	3.4	-0.4	2.6	3.6	2.6	2.6	3.6	3	4	3	3	4
4	4	4	4	3	3	2	2	4	2.8	1.2	4.2	4.2	3.2	3.2	5.2	4	4	3	3	5
3	3	3	3	4	3	5	4	5	4.2	-1.2	2.8	1.8	3.8	2.8	3.8	3	2	4	3	4
5	5	5	5	2	2	2	2	1	1.8	3.2	5.2	5.2	5.2	5.2	4.2	5	5	5	5	4
4	4	4	4	2	3	4	2	3	2.8	1.2	3.2	4.2	5.2	3.2	4.2	3	4	5	3	4
5	5	5	5	4	2	3	3	4	3.2	1.8	5.8	3.8	4.8	4.8	5.8	6	4	5	5	6
3	3	3	3	3	3	4	3	4	3.4	-0.4	2.6	2.6	3.6	2.6	3.6	3	3	4	3	4
4	4	3	3.66667	5	5	5	5	5	5	-1.33333	3.66667	3.66667	3.66667	3.66667	3.66667	4	4	4	4	4
4	4	4	4	4	2	4	3	4	3.4	0.6	4.6	2.6	4.6	3.6	4.6	5	3	5	4	5
4	4	3	3.66667	3	4	3	3	4	3.4	0.266667	3.26667	4.26667	3.26667	3.26667	4.26667	3	4	3	3	4
4	4	4	4	3	3	3	4	4	3.4	0.6	3.6	3.6	3.6	4.6	4.6	4	4	4	5	5
4	4	4	4	1	2	2	1	1	1.4	2.6	3.6	4.6	4.6	3.6	3.6	4	5	5	4	4
2	2	2	2	3	4	3	3	2	3	-1	2	3	2	2	1	2	3	2	2	1
4	4	4	4	4	4	4	5	4	4.2	-0.2	3.8	3.8	3.8	4.8	3.8	4	4	4	5	4
3	3	3	3	1	2	2	1	1	1.4	1.6	2.6	3.6	3.6	2.6	2.6	3	4	4	3	3
3	3	3	3	4	5	4	5	5	4.6	-1.6	2.4	3.4	2.4	3.4	3.4	2	3	2	3	3
5	5	5	5	4	2	4	3	4	3.4	1.6	5.6	3.6	5.6	4.6	5.6	6	4	6	5	6
4	4	4	4	3	3	4	3	4	3.4	0.6	3.6	3.6	4.6	3.6	4.6	4	4	5	4	5
4	4	4	4	2	2	2	2	3	2.2	1.8	3.8	3.8	3.8	3.8	4.8	4	4	4	4	5
2	2	2	2	2	3	2	1	3	2.2	-0.2	1.8	2.8	1.8	0.8	2.8	2	3	2	1	3
4	4	4	4	2	1	2	2	3	2	2	4	3	4	4	5	4	3	4	4	5
5	5	5	5	1	1	2	1	1	1.2	3.8	4.8	4.8	5.8	4.8	4.8	5	5	6	5	5
5	5	5	5	3	3	3	3	4	3.2	1.8	4.8	4.8	4.8	4.8	5.8	5	5	5	5	6
2	2	2	2	5	5	5	4	5	4.8	-2.8	2.2	2.2	2.2	1.2	2.2	2	2	2	1	2
4	4	3	3.66667	3	4	4	4	4	3.8	-0.133333	2.86667	3.86667	3.86667	3.86667	3.86667	3	4	4	4	4
5	5	5	5	4	4	4	5	5	4.4	0.6	4.6	4.6	4.6	5.6	5.6	5	5	5	6	6
4	4	4	4	2	3	3	2	4	2.8	1.2	3.2	4.2	4.2	3.2	5.2	3	4	4	3	5
5	5	5	5	4	4	4	4	4	4	1	5	5	5	5	5	5	5	5	5	5
4	4	4	4	3	1	4	3	4	3	1	4	2	5	4	5	4	2	5	4	5
3	3	3	3	3	2	2	1	3	2.2	0.8	3.8	2.8	2.8	1.8	3.8	4	3	3	2	4
2	2	2	2	3	3	4	3	3	3.2	-1.2	1.8	1.8	2.8	1.8	1.8	2	2	3	2	2
2	2	2	2	3	4	4	3	4	3.6	-1.6	1.4	2.4	2.4	1.4	2.4	1	2	2	1	2
2	2	2	2	4	4	4	4	5	4.2	-2.2	1.8	1.8	1.8	1.8	2.8	2	2	2	2	3
3	3	3	3	3	5	4	3	4	3.8	-0.8	2.2	4.2	3.2	2.2	3.2	2	4	3	2	3
4	4	4	4	2	4	2	2	3	2.6	1.4	3.4	5.4	3.4	3.4	4.4	3	5	3	3	4
5	5	5	5	4	5	3	4	5	4.2	0.8	4.8	5.8	3.8	4.8	5.8	5	6	4	5	6
2	2	2	2	2	2	3	2	2	2.2	-0.2	1.8	1.8	2.8	1.8	1.8	2	2	3	2	2
5	5	5	5	4	3	2	3	3	3	2	6	5	4	5	5	6	5	4	5	5
4	4	4	4	4	5	3	3	4	3.8	0.2	4.2	5.2	3.2	3.2	4.2	4	5	3	3	4
4	4	4	4	4	4	4	5	5	4.4	-0.4	3.6	3.6	3.6	4.6	4.6	4	4	4	5	5
4	4	4	4	3	4	3	4	4	3.6	0.4	3.4	4.4	3.4	4.4	4.4	3	4	3	4	4
5	5	5	5	3	2	3	2	3	2.6	2.4	5.4	4.4	5.4	4.4	5.4	5	4	5	4	5
5	5	5	5	3	3	3	4	4	3.4	1.6	4.6	4.6	4.6	5.6	5.6	5	5	5	6	6
5	5	3	4.33333	4	4	4	4	4	4	0.333333	4.33333	4.33333	4.33333	4.33333	4.33333	4	4	4	4	4
5	5	5	5	3	4	4	4	5	4	1	4	5	5	5	6	4	5	5	5	6
4	4	4	4	2	3	2	2	1	2	2	4	5	4	4	3	4	5	4	4	3
4	4	4	4	4	4	3	5	3	3.8	0.2	4.2	4.2	3.2	5.2	3.2	4	4	3	5	3
5	5	5	5	3	4	4	4	5	4	1	4	5	5	5	6	4	5	5	5	6
3	3	3	3	4	5	3	3	5	4	-1	3	4	2	2	4	3	4	2	2	4
5	5	5	5	5	4	3	4	5	4.2	0.8	5.8	4.8	3.8	4.8	5.8	6	5	4	5	6
4	4	4	4	1	3	3	2	1	2	2	3	5	5	4	3	3	5	5	4	3
3	3	3	3	5	4	5	5	3	4.4	-1.4	3.6	2.6	3.6	3.6	1.6	4	3	4	4	2
5	5	5	5	4	5	5	4	3	4.2	0.8	4.8	5.8	5.8	4.8	3.8	5	6	6	5	4
5	5	5	5	5	3	4	4	5	4.2	0.8	5.8	3.8	4.8	4.8	5.8	6	4	5	5	6
5	5	5	5	5	4	4	4	4	4.2	0.8	5.8	4.8	4.8	4.8	4.8	6	5	5	5	5
3	3	3	3	1	3	1	1	2	1.6	1.4	2.4	4.4	2.4	2.4	3.4	2	4	2	2	3
4	4	4	4	3	1	2	1	2	1.8	2.2	5.2	3.2	4.2	3.2	4.2	5	3	4	3	4
3	3	3	3	4	4	3	3	4	3.6	-0.6	3.4	3.4	2.4	2.4	3.4	3	3	2	2	3
3	3	3	3	4	4	3	3	4	3.6	-0.6	3.4	3.4	2.4	2.4	3.4	3	3	2	2	3
3	3	3	3	3	4	2	3	4	3.2	-0.2	2.8	3.8	1.8	2.8	3.8	3	4	2	3	4
4	4	4	4	2	2	3	1	1	1.8	2.2	4.2	4.2	5.2	3.2	3.2	4	4	5	3	3
5	5	5	5	3	3	3	2	4	3	2	5	5	5	4	6	5	5	5	4	6
5	5	5	5	4	4	3	4	4	3.8	1.2	5.2	5.2	4.2	5.2	5.2	5	5	4	5	5
5	5	5	5	3	4	4	4	5	4	1	4	5	5	5	6	4	5	5	5	6
5	5	5	5	2	4	3	3	3	3	2	4	6	5	5	5	4	6	5	5	5
5	5	5	5	4	3	4	4	5	4	1	5	4	5	5	6	5	4	5	5	6
4	4	4	4	3	2	2	1	2	2	2	5	4	4	3	4	5	4	4	3	4
5	5	5	5	4	4	4	4	3	3.8	1.2	5.2	5.2	5.2	5.2	4.2	5	5	5	5	4
4	4	4	4	4	3	3	4	4	3.6	0.4	4.4	3.4	3.4	4.4	4.4	4	3	3	4	4
5	5	5	5	3	2	2	2	4	2.6	2.4	5.4	4.4	4.4	4.4	6.4	5	4	4	4	6
5	5	5	5	2	3	3	3	4	3	2	4	5	5	5	6	4	5	5	5	6
5	5	5	5	4	4	4	4	4	4	1	5	5	5	5	5	5	5	5	5	5
4	4	4	4	3	4	4	3	4	3.6	0.4	3.4	4.4	4.4	3.4	4.4	3	4	4	3	4
4	4	4	4	1	1	2	2	1	1.4	2.6	3.6	3.6	4.6	4.6	3.6	4	4	5	5	4
4	4	4	4	3	4	4	4	4	3.8	0.2	3.2	4.2	4.2	4.2	4.2	3	4	4	4	4
3	3	3	3	3	3	3	4	3	3.2	-0.2	2.8	2.8	2.8	3.8	2.8	3	3	3	4	3
5	5	3	4.33333	2	3	3	3	3	2.8	1.53333	3.53333	4.53333	4.53333	4.53333	4.53333	4	5	5	5	5
4	4	4	4	3	3	3	4	4	3.4	0.6	3.6	3.6	3.6	4.6	4.6	4	4	4	5	5
3	3	3	3	1	1	2	2	1	1.4	1.6	2.6	2.6	3.6	3.6	2.6	3	3	4	4	3
3	3	3	3	4	5	5	4	4	4.4	-1.4	2.6	3.6	3.6	2.6	2.6	3	4	4	3	3
3	3	3	3	2	3	3	3	3	2.8	0.2	2.2	3.2	3.2	3.2	3.2	2	3	3	3	3
5	5	5	5	3	3	2	2	4	2.8	2.2	5.2	5.2	4.2	4.2	6.2	5	5	4	4	6
4	4	4	4	2	3	3	4	2	2.8	1.2	3.2	4.2	4.2	5.2	3.2	3	4	4	5	3
3	3	3	3	4	3	5	3	4	3.8	-0.8	3.2	2.2	4.2	2.2	3.2	3	2	4	2	3
3	3	3	3	4	4	4	3	5	4	-1	3	3	3	2	4	3	3	3	2	4
4	4	4	4	2	2	3	2	2	2.2	1.8	3.8	3.8	4.8	3.8	3.8	4	4	5	4	4
3	3	3	3	2	2	3	2	4	2.6	0.4	2.4	2.4	3.4	2.4	4.4	2	2	3	2	4
5	5	5	5	3	3	4	2	4	3.2	1.8	4.8	4.8	5.8	3.8	5.8	5	5	6	4	6
4	4	4	4	1	2	4	1	2	2	2	3	4	6	3	4	3	4	6	3	4
4	4	4	4	4	3	3	4	4	3.6	0.4	4.4	3.4	3.4	4.4	4.4	4	3	3	4	4
3	3	3	3	2	2	3	3	3	2.6	0.4	2.4	2.4	3.4	3.4	3.4	2	2	3	3	3
3	3	3	3	3	3	4	2	4	3.2	-0.2	2.8	2.8	3.8	1.8	3.8	3	3	4	2	4
3	3	3	3	3	3	3	4	3	3.2	-0.2	2.8	2.8	2.8	3.8	2.8	3	3	3	4	3
5	5	5	5	3	3	2	3	4	3	2	5	5	4	5	6	5	5	4	5	6
3	3	3	3	3	3	4	2	4	3.2	-0.2	2.8	2.8	3.8	1.8	3.8	3	3	4	2	4
2	3	3	2.66667	3	4	3	4	4	3.6	-0.933333	2.06667	3.06667	2.06667	3.06667	3.06667	2	3	2	3	3
4	4	4	4	4	3	4	4	5	4	0	4	3	4	4	5	4	3	4	4	5
5	5	5	5	3	3	2	1	3	2.4	2.6	5.6	5.6	4.6	3.6	5.6	6	6	5	4	6
4	4	4	4	2	3	3	1	1	2	2	4	5	5	3	3	4	5	5	3	3
5	5	5	5	4	5	5	5	5	4.8	0.2	4.2	5.2	5.2	5.2	5.2	4	5	5	5	5
3	3	3	3	3	4	3	3	4	3.4	-0.4	2.6	3.6	2.6	2.6	3.6	3	4	3	3	4
4	4	4	4	3	3	2	3	4	3	1	4	4	3	4	5	4	4	3	4	5
5	5	5	5	4	4	4	3	4	3.8	1.2	5.2	5.2	5.2	4.2	5.2	5	5	5	4	5
4	4	4	4	4	3	4	4	5	4	0	4	3	4	4	5	4	3	4	4	5
5	5	5	5	4	4	4	4	5	4.2	0.8	4.8	4.8	4.8	4.8	5.8	5	5	5	5	6
5	5	5	5	3	3	3	1	3	2.6	2.4	5.4	5.4	5.4	3.4	5.4	5	5	5	3	5
4	4	4	4	2	3	4	3	3	3	1	3	4	5	4	4	3	4	5	4	4
5	5	5	5	2	4	4	3	3	3.2	1.8	3.8	5.8	5.8	4.8	4.8	4	6	6	5	5
3	3	3	3	1	2	1	1	1	1.2	1.8	2.8	3.8	2.8	2.8	2.8	3	4	3	3	3
4	4	4	4	3	4	3	3	4	3.4	0.6	3.6	4.6	3.6	3.6	4.6	4	5	4	4	5
5	5	5	5	2	2	2	2	4	2.4	2.6	4.6	4.6	4.6	4.6	6.6	5	5	5	5	7
3	3	3	3	3	3	2	1	4	2.6	0.4	3.4	3.4	2.4	1.4	4.4	3	3	2	1	4
3	3	4	3.33333	4	3	4	3	4	3.6	-0.266667	3.73333	2.73333	3.73333	2.73333	3.73333	4	3	4	3	4
5	5	5	5	2	2	3	2	3	2.4	2.6	4.6	4.6	5.6	4.6	5.6	5	5	6	5	6
5	5	5	5	3	3	3	3	4	3.2	1.8	4.8	4.8	4.8	4.8	5.8	5	5	5	5	6
3	3	3	3	3	3	3	2	4	3	0	3	3	3	2	4	3	3	3	2	4
5	5	5	5	3	3	4	4	4	3.6	1.4	4.4	4.4	5.4	5.4	5.4	4	4	5	5	5
3	3	3	3	2	2	3	3	4	2.8	0.2	2.2	2.2	3.2	3.2	4.2	2	2	3	3	4
5	5	5	5	2	3	3	3	4	3	2	4	5	5	5	6	4	5	5	5	6
5	5	5	5	3	4	3	4	4	3.6	1.4	4.4	5.4	4.4	5.4	5.4	4	5	4	5	5
5	5	5	5	3	3	2	2	3	2.6	2.4	5.4	5.4	4.4	4.4	5.4	5	5	4	4	5
4	4	4	4	2	3	3	3	4	3	1	3	4	4	4	5	3	4	4	4	5
4	4	4	4	4	4	4	4	5	4.2	-0.2	3.8	3.8	3.8	3.8	4.8	4	4	4	4	5
3	3	3	3	3	4	4	3	4	3.6	-0.6	2.4	3.4	3.4	2.4	3.4	2	3	3	2	3
5	5	5	5	2	2	2	2	3	2.2	2.8	4.8	4.8	4.8	4.8	5.8	5	5	5	5	6
3	3	3	3	3	3	4	4	4	3.6	-0.6	2.4	2.4	3.4	3.4	3.4	2	2	3	3	3
5	5	5	5	4	4	3	4	4	3.8	1.2	5.2	5.2	4.2	5.2	5.2	5	5	4	5	5
5	5	5	5	2	1	2	2	1	1.6	3.4	5.4	4.4	5.4	5.4	4.4	5	4	5	5	4
3	3	3	3	4	3	5	4	3	3.8	-0.8	3.2	2.2	4.2	3.2	2.2	3	2	4	3	2
5	5	5	5	3	1	3	3	2	2.4	2.6	5.6	3.6	5.6	5.6	4.6	6	4	6	6	5
5	5	4	4.66667	3	3	5	4	5	4	0.666667	3.66667	3.66667	5.66667	4.66667	5.66667	4	4	6	5	6
3	3	3	3	5	4	5	3	5	4.4	-1.4	3.6	2.6	3.6	1.6	3.6	4	3	4	2	4
5	5	5	5	5	5	4	3	3	4	1	6	6	5	4	4	6	6	5	4	4
3	3	3	3	2	1	3	2	2	2	1	3	2	4	3	3	3	2	4	3	3
3	3	3	3	3	2	2	3	2	2.4	0.6	3.6	2.6	2.6	3.6	2.6	4	3	3	4	3
3	3	3	3	2	3	4	2	4	3	0	2	3	4	2	4	2	3	4	2	4
3	3	3	3	3	2	2	2	1	2	1	4	3	3	3	2	4	3	3	3	2
5	5	4	4.66667	2	3	2	2	3	2.4	2.26667	4.26667	5.26667	4.26667	4.26667	5.26667	4	5	4	4	5
3	3	3	3	2	3	3	3	3	2.8	0.2	2.2	3.2	3.2	3.2	3.2	2	3	3	3	3
3	3	3	3	4	5	4	3	5	4.2	-1.2	2.8	3.8	2.8	1.8	3.8	3	4	3	2	4
4	4	4	4	1	3	2	2	2	2	2	3	5	4	4	4	3	5	4	4	4
5	5	5	5	3	4	3	3	4	3.4	1.6	4.6	5.6	4.6	4.6	5.6	5	6	5	5	6
5	5	4	4.66667	3	3	4	4	5	3.8	0.866667	3.86667	3.86667	4.86667	4.86667	5.86667	4	4	5	5	6
5	5	5	5	4	5	5	4	5	4.6	0.4	4.4	5.4	5.4	4.4	5.4	4	5	5	4	5
4	4	4	4	1	1	2	2	3	1.8	2.2	3.2	3.2	4.2	4.2	5.2	3	3	4	4	5
5	5	5	5	2	3	4	4	3	3.2	1.8	3.8	4.8	5.8	5.8	4.8	4	5	6	6	5
3	3	3	3	4	3	4	4	5	4	-1	3	2	3	3	4	3	2	3	3	4
4	4	4	4	5	5	4	4	5	4.6	-0.6	4.4	4.4	3.4	3.4	4.4	4	4	3	3	4
3	3	3	3	3	3	3	3	4	3.2	-0.2	2.8	2.8	2.8	2.8	3.8	3	3	3	3	4
4	4	4	4	3	3	4	3	4	3.4	0.6	3.6	3.6	4.6	3.6	4.6	4	4	5	4	5
3	3	3	3	2	2	3	3	1	2.2	0.8	2.8	2.8	3.8	3.8	1.8	3	3	4	4	2
3	3	3	3	3	4	4	3	4	3.6	-0.6	2.4	3.4	3.4	2.4	3.4	2	3	3	2	3
5	5	5	5	3	3	4	2	4	3.2	1.8	4.8	4.8	5.8	3.8	5.8	5	5	6	4	6
5	5	5	5	1	2	2	2	1	1.6	3.4	4.4	5.4	5.4	5.4	4.4	4	5	5	5	4
5	5	5	5	4	4	4	4	4	4	1	5	5	5	5	5	5	5	5	5	5
3	3	3	3	3	4	3	4	5	3.8	-0.8	2.2	3.2	2.2	3.2	4.2	2	3	2	3	4
4	4	3	3.66667	3	4	4	4	4	3.8	-0.133333	2.86667	3.86667	3.86667	3.86667	3.86667	3	4	4	4	4
5	5	4	4.66667	1	3	3	3	2	2.4	2.26667	3.26667	5.26667	5.26667	5.26667	4.26667	3	5	5	5	4
3	3	3	3	2	3	2	1	3	2.2	0.8	2.8	3.8	2.8	1.8	3.8	3	4	3	2	4
4	4	4	4	4	4	4	3	5	4	0	4	4	4	3	5	4	4	4	3	5
4	4	3	3.66667	3	3	3	2	4	3	0.666667	3.66667	3.66667	3.66667	2.66667	4.66667	4	4	4	3	5
4	4	4	4	2	3	3	2	3	2.6	1.4	3.4	4.4	4.4	3.4	4.4	3	4	4	3	4
5	5	5	5	2	3	2	2	1	2	3	5	6	5	5	4	5	6	5	5	4
4	4	4	4	4	4	4	3	5	4	0	4	4	4	3	5	4	4	4	3	5
5	5	5	5	2	2	2	3	3	2.4	2.6	4.6	4.6	4.6	5.6	5.6	5	5	5	6	6
5	5	3	4.33333	3	3	2	3	2	2.6	1.73333	4.73333	4.73333	3.73333	4.73333	3.73333	5	5	4	5	4
5	5	3	4.33333	3	3	3	4	4	3.4	0.933333	3.93333	3.93333	3.93333	4.93333	4.93333	4	4	4	5	5
3	3	3	3	1	1	3	1	3	1.8	1.2	2.2	2.2	4.2	2.2	4.2	2	2	4	2	4
4	4	4	4	3	4	4	4	4	3.8	0.2	3.2	4.2	4.2	4.2	4.2	3	4	4	4	4
5	4	5	4.66667	1	3	2	3	1	2	2.66667	3.66667	5.66667	4.66667	5.66667	3.66667	4	6	5	6	4
4	5	5	4.66667	1	4	3	2	2	2.4	2.26667	3.26667	6.26667	5.26667	4.26667	4.26667	3	6	5	4	4
4	5	4	4.33333	2	3	3	3	1	2.4	1.93333	3.93333	4.93333	4.93333	4.93333	2.93333	4	5	5	5	3
5	5	4	4.66667	2	1	3	1	1	1.6	3.06667	5.06667	4.06667	6.06667	4.06667	4.06667	5	4	6	4	4
5	4	5	4.66667	4	4	4	4	5	4.2	0.466667	4.46667	4.46667	4.46667	4.46667	5.46667	4	4	4	4	5
4	5	5	4.66667	3	3	3	3	4	3.2	1.46667	4.46667	4.46667	4.46667	4.46667	5.46667	4	4	4	4	5
3	4	3	3.33333	2	3	2	3	4	2.8	0.533333	2.53333	3.53333	2.53333	3.53333	4.53333	3	4	3	4	5
4	4	5	4.33333	3	3	4	3	4	3.4	0.933333	3.93333	3.93333	4.93333	3.93333	4.93333	4	4	5	4	5
5	4	5	4.66667	4	4	4	4	4	4	0.666667	4.66667	4.66667	4.66667	4.66667	4.66667	5	5	5	5	5
5	4	4	4.33333	3	3	3	3	4	3.2	1.13333	4.13333	4.13333	4.13333	4.13333	5.13333	4	4	4	4	5
3	4	3	3.33333	3	4	2	3	4	3.2	0.133333	3.13333	4.13333	2.13333	3.13333	4.13333	3	4	2	3	4
5	5	4	4.66667	2	2	2	2	3	2.2	2.46667	4.46667	4.46667	4.46667	4.46667	5.46667	4	4	4	4	5
4	5	4	4.33333	3	4	3	4	4	3.6	0.733333	3.73333	4.73333	3.73333	4.73333	4.73333	4	5	4	5	5
4	5	5	4.66667	2	2	3	1	3	2.2	2.46667	4.46667	4.46667	5.46667	3.46667	5.46667	4	4	5	3	5
3	4	3	3.33333	4	4	4	4	4	4	-0.666667	3.33333	3.33333	3.33333	3.33333	3.33333	3	3	3	3	3
3	3	4	3.33333	2	2	2	2	3	2.2	1.13333	3.13333	3.13333	3.13333	3.13333	4.13333	3	3	3	3	4
5	4	5	4.66667	3	4	4	4	5	4	0.666667	3.66667	4.66667	4.66667	4.66667	5.66667	4	5	5	5	6
4	5	5	4.66667	3	4	3	4	4	3.6	1.06667	4.06667	5.06667	4.06667	5.06667	5.06667	4	5	4	5	5
3	4	3	3.33333	3	3	3	3	3	3	0.333333	3.33333	3.33333	3.33333	3.33333	3.33333	3	3	3	3	3
4	4	5	4.33333	4	4	4	3	3	3.6	0.733333	4.73333	4.73333	4.73333	3.73333	3.73333	5	5	5	4	4
3	4	3	3.33333	3	4	4	4	5	4	-0.666667	2.33333	3.33333	3.33333	3.33333	4.33333	2	3	3	3	4
5	4	4	4.33333	3	3	2	2	2	2.4	1.93333	4.93333	4.93333	3.93333	3.93333	3.93333	5	5	4	4	4
4	5	4	4.33333	3	3	4	3	3	3.2	1.13333	4.13333	4.13333	5.13333	4.13333	4.13333	4	4	5	4	4
5	5	4	4.66667	4	4	4	4	4	4	0.666667	4.66667	4.66667	4.66667	4.66667	4.66667	5	5	5	5	5
4	5	4	4.33333	3	3	3	3	4	3.2	1.13333	4.13333	4.13333	4.13333	4.13333	5.13333	4	4	4	4	5
4	5	5	4.66667	2	2	3	4	3	2.8	1.86667	3.86667	3.86667	4.86667	5.86667	4.86667	4	4	5	6	5
4	5	4	4.33333	3	4	3	3	3	3.2	1.13333	4.13333	5.13333	4.13333	4.13333	4.13333	4	5	4	4	4
2	2	3	2.33333	4	4	4	4	5	4.2	-1.86667	2.13333	2.13333	2.13333	2.13333	3.13333	2	2	2	2	3
2	3	2	2.33333	2	3	3	2	2	2.4	-0.0666667	1.93333	2.93333	2.93333	1.93333	1.93333	2	3	3	2	2
4	5	5	4.66667	3	3	3	4	4	3.4	1.26667	4.26667	4.26667	4.26667	5.26667	5.26667	4	4	4	5	5
4	5	4	4.33333	2	2	1	2	3	2	2.33333	4.33333	4.33333	3.33333	4.33333	5.33333	4	4	3	4	5
4	4	5	4.33333	4	5	4	4	5	4.4	-0.0666667	3.93333	4.93333	3.93333	3.93333	4.93333	4	5	4	4	5
5	4	5	4.66667	4	3	3	3	4	3.4	1.26667	5.26667	4.26667	4.26667	4.26667	5.26667	5	4	4	4	5
5	4	4	4.33333	4	4	4	4	4	4	0.333333	4.33333	4.33333	4.33333	4.33333	4.33333	4	4	4	4	4
4	5	4	4.33333	2	1	2	1	1	1.4	2.93333	4.93333	3.93333	4.93333	3.93333	3.93333	5	4	5	4	4
4	4	5	4.33333	4	3	4	4	4	3.8	0.533333	4.53333	3.53333	4.53333	4.53333	4.53333	5	4	5	5	5
2	3	2	2.33333	5	5	5	5	5	5	-2.66667	2.33333	2.33333	2.33333	2.33333	2.33333	2	2	2	2	2
3	4	4	3.66667	3	3	3	3	3	3	0.666667	3.66667	3.66667	3.66667	3.66667	3.66667	4	4	4	4	4
4	3	4	3.66667	3	2	2	3	3	2.6	1.06667	4.06667	3.06667	3.06667	4.06667	4.06667	4	3	3	4	4
4	4	3	3.66667	3	2	2	3	3	2.6	1.06667	4.06667	3.06667	3.06667	4.06667	4.06667	4	3	3	4	4
2	3	2	2.33333	3	4	5	4	3	3.8	-1.46667	1.53333	2.53333	3.53333	2.53333	1.53333	2	3	4	3	2
4	5	5	4.66667	2	3	2	3	4	2.8	1.86667	3.86667	4.86667	3.86667	4.86667	5.86667	4	5	4	5	6
5	4	5	4.66667	4	4	3	3	3	3.4	1.26667	5.26667	5.26667	4.26667	4.26667	4.26667	5	5	4	4	4
5	5	4	4.66667	3	3	2	3	3	2.8	1.86667	4.86667	4.86667	3.86667	4.86667	4.86667	5	5	4	5	5
1	2	1	1.33333	3	4	5	3	3	3.6	-2.26667	0.733333	1.73333	2.73333	0.733333	0.733333	1	2	3	1	1
5	5	4	4.66667	3	4	5	4	4	4	0.666667	3.66667	4.66667	5.66667	4.66667	4.66667	4	5	6	5	5
5	4	5	4.66667	1	3	2	2	2	2	2.66667	3.66667	5.66667	4.66667	4.66667	4.66667	4	6	5	5	5
4	5	5	4.66667	4	3	3	3	4	3.4	1.26667	5.26667	4.26667	4.26667	4.26667	5.26667	5	4	4	4	5
5	4	5	4.66667	3	4	3	3	4	3.4	1.26667	4.26667	5.26667	4.26667	4.26667	5.26667	4	5	4	4	5
4	5	4	4.33333	2	3	2	3	4	2.8	1.53333	3.53333	4.53333	3.53333	4.53333	5.53333	4	5	4	5	6
5	4	5	4.66667	2	2	3	3	4	2.8	1.86667	3.86667	3.86667	4.86667	4.86667	5.86667	4	4	5	5	6
4	4	5	4.33333	4	4	4	3	4	3.8	0.533333	4.53333	4.53333	4.53333	3.53333	4.53333	5	5	5	4	5
4	5	4	4.33333	4	3	4	4	4	3.8	0.533333	4.53333	3.53333	4.53333	4.53333	4.53333	5	4	5	5	5
5	4	4	4.33333	4	4	5	4	5	4.4	-0.0666667	3.93333	3.93333	4.93333	3.93333	4.93333	4	4	5	4	5
5	5	5	5	3	3	3	4	4	3.4	1.6	4.6	4.6	4.6	5.6	5.6	5	5	5	6	6
5	4	4	4.33333	3	4	4	3	5	3.8	0.533333	3.53333	4.53333	4.53333	3.53333	5.53333	4	5	5	4	6
4	5	4	4.33333	3	3	3	2	3	2.8	1.53333	4.53333	4.53333	4.53333	3.53333	4.53333	5	5	5	4	5
4	3	3	3.33333	2	3	2	1	3	2.2	1.13333	3.13333	4.13333	3.13333	2.13333	4.13333	3	4	3	2	4
4	5	4	4.33333	3	4	4	4	4	3.8	0.533333	3.53333	4.53333	4.53333	4.53333	4.53333	4	5	5	5	5
4	3	3	3.33333	4	3	3	3	5	3.6	-0.266667	3.73333	2.73333	2.73333	2.73333	4.73333	4	3	3	3	5
3	4	3	3.33333	3	3	4	3	4	3.4	-0.0666667	2.93333	2.93333	3.93333	2.93333	3.93333	3	3	4	3	4
5	5	4	4.66667	4	5	4	4	5	4.4	0.266667	4.26667	5.26667	4.26667	4.26667	5.26667	4	5	4	4	5
4	5	4	4.33333	3	4	3	4	4	3.6	0.733333	3.73333	4.73333	3.73333	4.73333	4.73333	4	5	4	5	5
4	5	5	4.66667	3	3	3	4	5	3.6	1.06667	4.06667	4.06667	4.06667	5.06667	6.06667	4	4	4	5	6
5	4	5	4.66667	5	5	5	5	5	5	-0.333333	4.66667	4.66667	4.66667	4.66667	4.66667	5	5	5	5	5
4	4	5	4.33333	3	4	3	2	3	3	1.33333	4.33333	5.33333	4.33333	3.33333	4.33333	4	5	4	3	4
5	4	5	4.66667	4	3	4	4	4	3.8	0.866667	4.86667	3.86667	4.86667	4.86667	4.86667	5	4	5	5	5
4	3	3	3.33333	4	4	4	3	4	3.8	-0.466667	3.53333	3.53333	3.53333	2.53333	3.53333	4	4	4	3	4
4	5	4	4.33333	5	5	5	5	5	5	-0.666667	4.33333	4.33333	4.33333	4.33333	4.33333	4	4	4	4	4
4	5	5	4.66667	2	1	3	2	3	2.2	2.46667	4.46667	3.46667	5.46667	4.46667	5.46667	4	3	5	4	5
4	5	4	4.33333	4	4	3	4	4	3.8	0.533333	4.53333	4.53333	3.53333	4.53333	4.53333	5	5	4	5	5
5	4	4	4.33333	3	4	4	3	4	3.6	0.733333	3.73333	4.73333	4.73333	3.73333	4.73333	4	5	5	4	5
3	4	3	3.33333	4	5	4	4	4	4.2	-0.866667	3.13333	4.13333	3.13333	3.13333	3.13333	3	4	3	3	3
4	4	5	4.33333	4	4	4	3	5	4	0.333333	4.33333	4.33333	4.33333	3.33333	5.33333	4	4	4	3	5
5	4	5	4.66667	4	4	4	4	5	4.2	0.466667	4.46667	4.46667	4.46667	4.46667	5.46667	4	4	4	4	5
4	3	3	3.33333	3	2	3	3	3	2.8	0.533333	3.53333	2.53333	3.53333	3.53333	3.53333	4	3	4	4	4
4	5	4	4.33333	4	4	5	5	5	4.6	-0.266667	3.73333	3.73333	4.73333	4.73333	4.73333	4	4	5	5	5
3	3	4	3.33333	3	5	4	4	5	4.2	-0.866667	2.13333	4.13333	3.13333	3.13333	4.13333	2	4	3	3	4
5	4	4	4.33333	3	3	3	4	3	3.2	1.13333	4.13333	4.13333	4.13333	5.13333	4.13333	4	4	4	5	4
4	5	4	4.33333	5	4	4	5	5	4.6	-0.266667	4.73333	3.73333	3.73333	4.73333	4.73333	5	4	4	5	5
4	4	5	4.33333	4	4	3	4	5	4	0.333333	4.33333	4.33333	3.33333	4.33333	5.33333	4	4	3	4	5
4	5	5	4.66667	4	4	4	4	3	3.8	0.866667	4.86667	4.86667	4.86667	4.86667	3.86667	5	5	5	5	4
5	4	5	4.66667	4	3	4	3	4	3.6	1.06667	5.06667	4.06667	5.06667	4.06667	5.06667	5	4	5	4	5
5	4	4	4.33333	2	3	3	3	2	2.6	1.73333	3.73333	4.73333	4.73333	4.73333	3.73333	4	5	5	5	4
4	3	4	3.66667	4	3	4	4	5	4	-0.333333	3.66667	2.66667	3.66667	3.66667	4.66667	4	3	4	4	5
4	3	4	3.66667	3	4	3	4	4	3.6	0.0666667	3.06667	4.06667	3.06667	4.06667	4.06667	3	4	3	4	4
2	3	2	2.33333	2	2	2	2	3	2.2	0.133333	2.13333	2.13333	2.13333	2.13333	3.13333	2	2	2	2	3
4	5	4	4.33333	3	3	4	3	4	3.4	0.933333	3.93333	3.93333	4.93333	3.93333	4.93333	4	4	5	4	5
5	4	4	4.33333	3	4	4	2	3	3.2	1.13333	4.13333	5.13333	5.13333	3.13333	4.13333	4	5	5	3	4
5	4	5	4.66667	2	3	3	4	4	3.2	1.46667	3.46667	4.46667	4.46667	5.46667	5.46667	3	4	4	5	5
4	4	5	4.33333	3	4	2	4	4	3.4	0.933333	3.93333	4.93333	2.93333	4.93333	4.93333	4	5	3	5	5
5	4	5	4.66667	3	4	4	3	3	3.4	1.26667	4.26667	5.26667	5.26667	4.26667	4.26667	4	5	5	4	4
4	3	3	3.33333	3	4	3	3	4	3.4	-0.0666667	2.93333	3.93333	2.93333	2.93333	3.93333	3	4	3	3	4
4	5	4	4.33333	3	3	2	3	4	3	1.33333	4.33333	4.33333	3.33333	4.33333	5.33333	4	4	3	4	5
4	4	5	4.33333	2	3	3	3	3	2.8	1.53333	3.53333	4.53333	4.53333	4.53333	4.53333	4	5	5	5	5
3	4	3	3.33333	2	3	3	3	4	3	0.333333	2.33333	3.33333	3.33333	3.33333	4.33333	2	3	3	3	4
5	4	4	4.33333	3	4	3	4	4	3.6	0.733333	3.73333	4.73333	3.73333	4.73333	4.73333	4	5	4	5	5
3	4	3	3.33333	2	3	3	3	4	3	0.333333	2.33333	3.33333	3.33333	3.33333	4.33333	2	3	3	3	4
5	5	4	4.66667	3	3	3	4	4	3.4	1.26667	4.26667	4.26667	4.26667	5.26667	5.26667	4	4	4	5	5
3	4	3	3.33333	4	2	3	4	4	3.4	-0.0666667	3.93333	1.93333	2.93333	3.93333	3.93333	4	2	3	4	4
5	4	4	4.33333	5	5	5	5	5	5	-0.666667	4.33333	4.33333	4.33333	4.33333	4.33333	4	4	4	4	4
4	5	4	4.33333	3	4	4	3	5	3.8	0.533333	3.53333	4.53333	4.53333	3.53333	5.53333	4	5	5	4	6
5	5	4	4.66667	3	3	4	3	3	3.2	1.46667	4.46667	4.46667	5.46667	4.46667	4.46667	4	4	5	4	4
4	5	4	4.33333	3	4	3	3	4	3.4	0.933333	3.93333	4.93333	3.93333	3.93333	4.93333	4	5	4	4	5
5	4	4	4.33333	4	4	4	4	4	4	0.333333	4.33333	4.33333	4.33333	4.33333	4.33333	4	4	4	4	4
5	4	4	4.33333	2	3	1	2	3	2.2	2.13333	4.13333	5.13333	3.13333	4.13333	5.13333	4	5	3	4	5
4	5	4	4.33333	3	2	2	3	3	2.6	1.73333	4.73333	3.73333	3.73333	4.73333	4.73333	5	4	4	5	5
3	3	4	3.33333	3	2	2	3	3	2.6	0.733333	3.73333	2.73333	2.73333	3.73333	3.73333	4	3	3	4	4
5	4	5	4.66667	4	4	4	4	5	4.2	0.466667	4.46667	4.46667	4.46667	4.46667	5.46667	4	4	4	4	5
4	3	3	3.33333	3	3	4	5	4	3.8	-0.466667	2.53333	2.53333	3.53333	4.53333	3.53333	3	3	4	5	4
4	5	4	4.33333	2	4	3	3	3	3	1.33333	3.33333	5.33333	4.33333	4.33333	4.33333	3	5	4	4	4
4	4	5	4.33333	3	3	3	3	4	3.2	1.13333	4.13333	4.13333	4.13333	4.13333	5.13333	4	4	4	4	5
5	4	5	4.66667	4	5	3	4	4	4	0.666667	4.66667	5.66667	3.66667	4.66667	4.66667	5	6	4	5	5
4	5	5	4.66667	3	5	4	3	4	3.8	0.866667	3.86667	5.86667	4.86667	3.86667	4.86667	4	6	5	4	5
5	4	5	4.66667	3	3	3	3	3	3	1.66667	4.66667	4.66667	4.66667	4.66667	4.66667	5	5	5	5	5
5	4	4	4.33333	3	4	4	4	4	3.8	0.533333	3.53333	4.53333	4.53333	4.53333	4.53333	4	5	5	5	5
4	5	4	4.33333	4	3	4	4	5	4	0.333333	4.33333	3.33333	4.33333	4.33333	5.33333	4	3	4	4	5
3	3	4	3.33333	2	2	2	3	4	2.6	0.733333	2.73333	2.73333	2.73333	3.73333	4.73333	3	3	3	4	5
2	4	2	2.66667	3	2	3	3	3	2.8	-0.133333	2.86667	1.86667	2.86667	2.86667	2.86667	3	2	3	3	3
4	5	5	4.66667	4	4	5	5	4	4.4	0.266667	4.26667	4.26667	5.26667	5.26667	4.26667	4	4	5	5	4
4	5	4	4.33333	5	4	4	4	5	4.4	-0.0666667	4.93333	3.93333	3.93333	3.93333	4.93333	5	4	4	4	5
4	4	5	4.33333	3	5	5	3	5	4.2	0.133333	3.13333	5.13333	5.13333	3.13333	5.13333	3	5	5	3	5
5	4	4	4.33333	4	3	4	3	4	3.6	0.733333	4.73333	3.73333	4.73333	3.73333	4.73333	5	4	5	4	5
5	4	5	4.66667	1	1	1	1	1	1	3.66667	4.66667	4.66667	4.66667	4.66667	4.66667	5	5	5	5	5
4	4	5	4.33333	2	2	2	2	1	1.8	2.53333	4.53333	4.53333	4.53333	4.53333	3.53333	5	5	5	5	4
4	3	3	3.33333	4	3	3	3	4	3.4	-0.0666667	3.93333	2.93333	2.93333	2.93333	3.93333	4	3	3	3	4
4	5	4	4.33333	3	4	3	3	4	3.4	0.933333	3.93333	4.93333	3.93333	3.93333	4.93333	4	5	4	4	5
3	3	4	3.33333	3	3	4	4	4	3.6	-0.266667	2.73333	2.73333	3.73333	3.73333	3.73333	3	3	4	4	4
4	5	4	4.33333	4	3	3	3	2	3	1.33333	5.33333	4.33333	4.33333	4.33333	3.33333	5	4	4	4	3
5	4	4	4.33333	4	4	4	4	5	4.2	0.133333	4.13333	4.13333	4.13333	4.13333	5.13333	4	4	4	4	5
4	5	4	4.33333	4	3	3	2	4	3.2	1.13333	5.13333	4.13333	4.13333	3.13333	5.13333	5	4	4	3	5
1	1	2	1.33333	3	3	4	4	4	3.6	-2.26667	0.733333	0.733333	1.73333	1.73333	1.73333	1	1	2	2	2
4	5	4	4.33333	4	3	4	3	4	3.6	0.733333	4.73333	3.73333	4.73333	3.73333	4.73333	5	4	5	4	5
5	4	4	4.33333	5	4	4	5	4	4.4	-0.0666667	4.93333	3.93333	3.93333	4.93333	3.93333	5	4	4	5	4
4	5	4	4.33333	2	3	3	2	2	2.4	1.93333	3.93333	4.93333	4.93333	3.93333	3.93333	4	5	5	4	4
4	4	5	4.33333	4	3	4	3	3	3.4	0.933333	4.93333	3.93333	4.93333	3.93333	3.93333	5	4	5	4	4
2	3	2	2.33333	3	4	4	4	4	3.8	-1.46667	1.53333	2.53333	2.53333	2.53333	2.53333	2	3	3	3	3
4	3	3	3.33333	3	3	3	3	2	2.8	0.533333	3.53333	3.53333	3.53333	3.53333	2.53333	4	4	4	4	3
5	4	5	4.66667	4	5	5	4	5	4.6	0.0666667	4.06667	5.06667	5.06667	4.06667	5.06667	4	5	5	4	5
3	3	4	3.33333	4	5	5	5	5	4.8	-1.46667	2.53333	3.53333	3.53333	3.53333	3.53333	3	4	4	4	4
5	4	5	4.66667	3	2	3	3	4	3	1.66667	4.66667	3.66667	4.66667	4.66667	5.66667	5	4	5	5	6
5	4	4	4.33333	3	2	3	2	4	2.8	1.53333	4.53333	3.53333	4.53333	3.53333	5.53333	5	4	5	4	6
1	2	1	1.33333	4	3	4	3	4	3.6	-2.26667	1.73333	0.733333	1.73333	0.733333	1.73333	2	1	2	1	2
5	5	4	4.66667	1	2	3	2	2	2	2.66667	3.66667	4.66667	5.66667	4.66667	4.66667	4	5	6	5	5
1	2	1	1.33333	4	3	3	2	4	3.2	-1.86667	2.13333	1.13333	1.13333	0.133333	2.13333	2	1	1	0	2
5	4	4	4.33333	4	4	4	4	4	4	0.333333	4.33333	4.33333	4.33333	4.33333	4.33333	4	4	4	4	4
4	5	4	4.33333	3	3	3	3	3	3	1.33333	4.33333	4.33333	4.33333	4.33333	4.33333	4	4	4	4	4
4	4	5	4.33333	4	4	4	3	4	3.8	0.533333	4.53333	4.53333	4.53333	3.53333	4.53333	5	5	5	4	5
4	5	4	4.33333	4	5	4	5	5	4.6	-0.266667	3.73333	4.73333	3.73333	4.73333	4.73333	4	5	4	5	5
5	4	4	4.33333	4	4	4	4	4	4	0.333333	4.33333	4.33333	4.33333	4.33333	4.33333	4	4	4	4	4
3	4	3	3.33333	4	3	3	2	4	3.2	0.133333	4.13333	3.13333	3.13333	2.13333	4.13333	4	3	3	2	4
4	4	5	4.33333	3	3	3	4	4	3.4	0.933333	3.93333	3.93333	3.93333	4.93333	4.93333	4	4	4	5	5
4	5	4	4.33333	3	3	4	2	4	3.2	1.13333	4.13333	4.13333	5.13333	3.13333	5.13333	4	4	5	3	5
4	5	5	4.66667	4	4	5	5	5	4.6	0.0666667	4.06667	4.06667	5.06667	5.06667	5.06667	4	4	5	5	5
3	4	3	3.33333	4	3	3	3	4	3.4	-0.0666667	3.93333	2.93333	2.93333	2.93333	3.93333	4	3	3	3	4
3	3	4	3.33333	3	3	3	4	4	3.4	-0.0666667	2.93333	2.93333	2.93333	3.93333	3.93333	3	3	3	4	4
3	4	3	3.33333	4	5	4	3	4	4	-0.666667	3.33333	4.33333	3.33333	2.33333	3.33333	3	4	3	2	3
5	4	4	4.33333	2	3	3	2	4	2.8	1.53333	3.53333	4.53333	4.53333	3.53333	5.53333	4	5	5	4	6
4	5	4	4.33333	3	3	4	3	4	3.4	0.933333	3.93333	3.93333	4.93333	3.93333	4.93333	4	4	5	4	5
3	3	4	3.33333	3	3	3	3	3	3	0.333333	3.33333	3.33333	3.33333	3.33333	3.33333	3	3	3	3	3
4	5	4	4.33333	4	4	4	4	4	4	0.333333	4.33333	4.33333	4.33333	4.33333	4.33333	4	4	4	4	4
4	3	3	3.33333	3	3	3	4	4	3.4	-0.0666667	2.93333	2.93333	2.93333	3.93333	3.93333	3	3	3	4	4
3	4	3	3.33333	3	3	4	3	4	3.4	-0.0666667	2.93333	2.93333	3.93333	2.93333	3.93333	3	3	4	3	4
3	3	4	3.33333	4	4	3	4	5	4	-0.666667	3.33333	3.33333	2.33333	3.33333	4.33333	3	3	2	3	4
3	4	3	3.33333	4	3	4	3	4	3.6	-0.266667	3.73333	2.73333	3.73333	2.73333	3.73333	4	3	4	3	4
5	4	4	4.33333	4	3	3	3	4	3.4	0.933333	4.93333	3.93333	3.93333	3.93333	4.93333	5	4	4	4	5
3	4	3	3.33333	4	3	3	3	4	3.4	-0.0666667	3.93333	2.93333	2.93333	2.93333	3.93333	4	3	3	3	4
4	4	5	4.33333	5	5	5	5	5	5	-0.666667	4.33333	4.33333	4.33333	4.33333	4.33333	4	4	4	4	4
3	4	3	3.33333	4	4	4	5	5	4.4	-1.06667	2.93333	2.93333	2.93333	3.93333	3.93333	3	3	3	4	4
4	5	5	4.66667	5	5	4	5	5	4.8	-0.133333	4.86667	4.86667	3.86667	4.86667	4.86667	5	5	4	5	5
3	4	3	3.33333	2	3	1	2	3	2.2	1.13333	3.13333	4.13333	2.13333	3.13333	4.13333	3	4	2	3	4
4	4	5	4.33333	3	3	1	3	4	2.8	1.53333	4.53333	4.53333	2.53333	4.53333	5.53333	5	5	3	5	6
4	5	4	4.33333	4	4	4	4	5	4.2	0.133333	4.13333	4.13333	4.13333	4.13333	5.13333	4	4	4	4	5
4	5	5	4.66667	5	5	5	5	5	5	-0.333333	4.66667	4.66667	4.66667	4.66667	4.66667	5	5	5	5	5
5	4	5	4.66667	3	3	3	3	4	3.2	1.46667	4.46667	4.46667	4.46667	4.46667	5.46667	4	4	4	4	5
3	3	4	3.33333	2	3	3	3	4	3	0.333333	2.33333	3.33333	3.33333	3.33333	4.33333	2	3	3	3	4
3	4	3	3.33333	3	2	3	2	3	2.6	0.733333	3.73333	2.73333	3.73333	2.73333	3.73333	4	3	4	3	4
2	1	1	1.33333	4	3	4	4	4	3.8	-2.46667	1.53333	0.533333	1.53333	1.53333	1.53333	2	1	2	2	2
5	4	5	4.66667	3	3	2	2	3	2.6	2.06667	5.06667	5.06667	4.06667	4.06667	5.06667	5	5	4	4	5
4	4	5	4.33333	4	3	4	3	4	3.6	0.733333	4.73333	3.73333	4.73333	3.73333	4.73333	5	4	5	4	5
5	4	5	4.66667	4	5	5	4	4	4.4	0.266667	4.26667	5.26667	5.26667	4.26667	4.26667	4	5	5	4	4
4	3	3	3.33333	3	3	3	5	4	3.6	-0.266667	2.73333	2.73333	2.73333	4.73333	3.73333	3	3	3	5	4
3	4	3	3.33333	5	5	5	4	5	4.8	-1.46667	3.53333	3.53333	3.53333	2.53333	3.53333	4	4	4	3	4
4	4	5	4.33333	4	3	4	4	4	3.8	0.533333	4.53333	3.53333	4.53333	4.53333	4.53333	5	4	5	5	5
5	4	4	4.33333	2	3	3	3	4	3	1.33333	3.33333	4.33333	4.33333	4.33333	5.33333	3	4	4	4	5
4	5	4	4.33333	2	2	2	2	3	2.2	2.13333	4.13333	4.13333	4.13333	4.13333	5.13333	4	4	4	4	5
3	2	2	2.33333	2	2	1	2	1	1.6	0.733333	2.73333	2.73333	1.73333	2.73333	1.73333	3	3	2	3	2
3	4	3	3.33333	3	3	3	2	4	3	0.333333	3.33333	3.33333	3.33333	2.33333	4.33333	3	3	3	2	4
5	5	4	4.66667	3	3	3	2	4	3	1.66667	4.66667	4.66667	4.66667	3.66667	5.66667	5	5	5	4	6
3	4	3	3.33333	3	4	4	4	4	3.8	-0.466667	2.53333	3.53333	3.53333	3.53333	3.53333	3	4	4	4	4
5	4	4	4.33333	3	3	4	3	4	3.4	0.933333	3.93333	3.93333	4.93333	3.93333	4.93333	4	4	5	4	5
3	4	3	3.33333	3	4	4	3	4	3.6	-0.266667	2.73333	3.73333	3.73333	2.73333	3.73333	3	4	4	3	4
4	4	5	4.33333	5	4	4	4	5	4.4	-0.0666667	4.93333	3.93333	3.93333	3.93333	4.93333	5	4	4	4	5
3	4	3	3.33333	3	4	4	3	4	3.6	-0.266667	2.73333	3.73333	3.73333	2.73333	3.73333	3	4	4	3	4
4	5	5	4.66667	5	5	4	5	4	4.6	0.0666667	5.06667	5.06667	4.06667	5.06667	4.06667	5	5	4	5	4
4	4	4	4	3	3	4	3	4	3.4	0.6	3.6	3.6	4.6	3.6	4.6	4	4	5	4	5
4	4	4	4	4	3	3	3	4	3.4	0.6	4.6	3.6	3.6	3.6	4.6	5	4	4	4	5
4	4	4	4	1	2	1	1	1	1.2	2.8	3.8	4.8	3.8	3.8	3.8	4	5	4	4	4
4	3	4	3.66667	3	3	3	3	4	3.2	0.466667	3.46667	3.46667	3.46667	3.46667	4.46667	3	3	3	3	4
4	3	2	3	3	3	3	3	3	3	0	3	3	3	3	3	3	3	3	3	3
1	1	2	1.33333	4	4	4	4	4	4	-2.66667	1.33333	1.33333	1.33333	1.33333	1.33333	1	1	1	1	1
3	4	4	3.66667	2	3	3	2	3	2.6	1.06667	3.06667	4.06667	4.06667	3.06667	4.06667	3	4	4	3	4
4	5	3	4	2	3	3	2	3	2.6	1.4	3.4	4.4	4.4	3.4	4.4	3	4	4	3	4
5	4	4	4.33333	4	5	4	4	5	4.4	-0.0666667	3.93333	4.93333	3.93333	3.93333	4.93333	4	5	4	4	5
4	5	4	4.33333	4	3	3	3	3	3.2	1.13333	5.13333	4.13333	4.13333	4.13333	4.13333	5	4	4	4	4
5	5	4	4.66667	2	3	2	3	4	2.8	1.86667	3.86667	4.86667	3.86667	4.86667	5.86667	4	5	4	5	6
4	2	4	3.33333	3	3	3	3	3	3	0.333333	3.33333	3.33333	3.33333	3.33333	3.33333	3	3	3	3	3
4	3	4	3.66667	4	3	4	4	5	4	-0.333333	3.66667	2.66667	3.66667	3.66667	4.66667	4	3	4	4	5
4	5	4	4.33333	5	4	5	4	4	4.4	-0.0666667	4.93333	3.93333	4.93333	3.93333	3.93333	5	4	5	4	4
4	5	4	4.33333	3	4	3	3	4	3.4	0.933333	3.93333	4.93333	3.93333	3.93333	4.93333	4	5	4	4	5
2	1	2	1.66667	5	4	5	5	5	4.8	-3.13333	1.86667	0.866667	1.86667	1.86667	1.86667	2	1	2	2	2
5	5	4	4.66667	4	4	3	3	5	3.8	0.866667	4.86667	4.86667	3.86667	3.86667	5.86667	5	5	4	4	6
5	4	5	4.66667	3	3	3	4	4	3.4	1.26667	4.26667	4.26667	4.26667	5.26667	5.26667	4	4	4	5	5
3	2	3	2.66667	1	1	1	2	1	1.2	1.46667	2.46667	2.46667	2.46667	3.46667	2.46667	2	2	2	3	2
3	3	5	3.66667	4	5	3	3	5	4	-0.333333	3.66667	4.66667	2.66667	2.66667	4.66667	4	5	3	3	5
4	3	4	3.66667	4	4	4	4	4	4	-0.333333	3.66667	3.66667	3.66667	3.66667	3.66667	4	4	4	4	4
1	2	1	1.33333	4	4	4	4	5	4.2	-2.86667	1.13333	1.13333	1.13333	1.13333	2.13333	1	1	1	1	2
2	1	2	1.66667	2	3	3	3	3	2.8	-1.13333	0.866667	1.86667	1.86667	1.86667	1.86667	1	2	2	2	2
4	3	4	3.66667	4	3	2	3	4	3.2	0.466667	4.46667	3.46667	2.46667	3.46667	4.46667	4	3	2	3	4
5	4	5	4.66667	4	5	4	5	5	4.6	0.0666667	4.06667	5.06667	4.06667	5.06667	5.06667	4	5	4	5	5
1	2	2	1.66667	3	3	4	3	4	3.4	-1.73333	1.26667	1.26667	2.26667	1.26667	2.26667	1	1	2	1	2
4	5	4	4.33333	3	1	4	4	4	3.2	1.13333	4.13333	2.13333	5.13333	5.13333	5.13333	4	2	5	5	5
4	5	3	4	4	3	4	4	5	4	0	4	3	4	4	5	4	3	4	4	5
3	4	3	3.33333	3	3	4	4	4	3.6	-0.266667	2.73333	2.73333	3.73333	3.73333	3.73333	3	3	4	4	4
5	4	4	4.33333	4	5	4	5	5	4.6	-0.266667	3.73333	4.73333	3.73333	4.73333	4.73333	4	5	4	5	5
4	5	3	4	4	3	4	4	4	3.8	0.2	4.2	3.2	4.2	4.2	4.2	4	3	4	4	4
5	4	4	4.33333	3	4	4	3	5	3.8	0.533333	3.53333	4.53333	4.53333	3.53333	5.53333	4	5	5	4	6
4	4	5	4.33333	4	3	4	3	4	3.6	0.733333	4.73333	3.73333	4.73333	3.73333	4.73333	5	4	5	4	5
2	1	2	1.66667	4	4	4	4	4	4	-2.33333	1.66667	1.66667	1.66667	1.66667	1.66667	2	2	2	2	2
1	2	1	1.33333	4	3	4	4	4	3.8	-2.46667	1.53333	0.533333	1.53333	1.53333	1.53333	2	1	2	2	2
2	2	1	1.66667	4	4	4	5	4	4.2	-2.53333	1.46667	1.46667	1.46667	2.46667	1.46667	1	1	1	2	1
2	2	1	1.66667	2	3	3	3	4	3	-1.33333	0.666667	1.66667	1.66667	1.66667	2.66667	1	2	2	2	3
5	5	4	4.66667	4	4	5	4	4	4.2	0.466667	4.46667	4.46667	5.46667	4.46667	4.46667	4	4	5	4	4
5	2	4	3.66667	3	3	2	1	4	2.6	1.06667	4.06667	4.06667	3.06667	2.06667	5.06667	4	4	3	2	5
1	1	2	1.33333	4	4	3	4	5	4	-2.66667	1.33333	1.33333	0.333333	1.33333	2.33333	1	1	0	1	2
2	1	2	1.66667	3	3	3	3	4	3.2	-1.53333	1.46667	1.46667	1.46667	1.46667	2.46667	1	1	1	1	2
5	2	4	3.66667	1	3	3	3	3	2.6	1.06667	2.06667	4.06667	4.06667	4.06667	4.06667	2	4	4	4	4
2	2	2	2	3	3	4	3	4	3.4	-1.4	1.6	1.6	2.6	1.6	2.6	2	2	3	2	3
5	4	4	4.33333	3	2	2	2	4	2.6	1.73333	4.73333	3.73333	3.73333	3.73333	5.73333	5	4	4	4	6
4	2	3	3	4	3	3	2	4	3.2	-0.2	3.8	2.8	2.8	1.8	3.8	4	3	3	2	4
4	5	3	4	2	2	3	3	3	2.6	1.4	3.4	3.4	4.4	4.4	4.4	3	3	4	4	4
5	4	5	4.66667	4	5	4	4	4	4.2	0.466667	4.46667	5.46667	4.46667	4.46667	4.46667	4	5	4	4	4
4	4	5	4.33333	4	3	3	3	5	3.6	0.733333	4.73333	3.73333	3.73333	3.73333	5.73333	5	4	4	4	6
5	4	3	4	4	4	4	3	4	3.8	0.2	4.2	4.2	4.2	3.2	4.2	4	4	4	3	4
				4	4	4	4	5
				4	4	4	4	4
				3	4	4	3	4
				4	5	5	4	4
				3	4	4	4	5
				4	5	4	5	5
				4	4	4	4	4
				4	4	4	4	5
				3	3	4	4	4
				3	3	3	3	5
				3	3	3	4	4
				4	4	4	3	4
				4	3	5	5	4
				2	1	3	3	4
				4	3	4	3	4
				4	4	4	4	5

## Sheet: UCB
3	3	3	3	2	4	3	2	2.75	0.25	2.25	4.25	3.25	2.25	2	4	3	2
3	3	3	3	5	5	5	4	4.75	-1.75	3.25	3.25	3.25	2.25	3	3	3	2
5	5	5	5	5	5	5	5	5	0	5	5	5	5	5	5	5	5
4	4	4	4	2	4	3	2	2.75	1.25	3.25	5.25	4.25	3.25	3	5	4	3
4	4	4	4	4	5	4	4	4.25	-0.25	3.75	4.75	3.75	3.75	4	5	4	4
3	3	2	2.66667	5	5	5	5	5	-2.33333	2.66667	2.66667	2.66667	2.66667	3	3	3	3
4	4	4	4	4	4	5	3	4	0	4	4	5	3	4	4	5	3
3	3	3	3	2	3	3	3	2.75	0.25	2.25	3.25	3.25	3.25	2	3	3	3
4	3	4	3.66667	5	5	4	3	4.25	-0.583333	4.41667	4.41667	3.41667	2.41667	4	4	3	2
4	3	4	3.66667	4	4	4	3	3.75	-0.0833333	3.91667	3.91667	3.91667	2.91667	4	4	4	3
4	4	3	3.66667	5	5	5	4	4.75	-1.08333	3.91667	3.91667	3.91667	2.91667	4	4	4	3
4	4	4	4	3	4	4	4	3.75	0.25	3.25	4.25	4.25	4.25	3	4	4	4
3	3	3	3	4	4	4	3	3.75	-0.75	3.25	3.25	3.25	2.25	3	3	3	2
2	2	2	2	5	5	5	5	5	-3	2	2	2	2	2	2	2	2
3	3	3	3	5	5	5	4	4.75	-1.75	3.25	3.25	3.25	2.25	3	3	3	2
4	4	4	4	3	4	4	2	3.25	0.75	3.75	4.75	4.75	2.75	4	5	5	3
2	2	2	2	1	1	2	2	1.5	0.5	1.5	1.5	2.5	2.5	2	2	3	3
3	3	3	3	5	4	4	3	4	-1	4	3	3	2	4	3	3	2
4	4	4	4	4	5	4	5	4.5	-0.5	3.5	4.5	3.5	4.5	4	5	4	5
3	3	3	3	3	4	4	3	3.5	-0.5	2.5	3.5	3.5	2.5	3	4	4	3
4	4	4	4	4	4	4	2	3.5	0.5	4.5	4.5	4.5	2.5	5	5	5	3
4	4	4	4	3	3	2	1	2.25	1.75	4.75	4.75	3.75	2.75	5	5	4	3
4	4	4	4	3	3	2	2	2.5	1.5	4.5	4.5	3.5	3.5	5	5	4	4
3	3	3	3	3	2	2	1	2	1	4	3	3	2	4	3	3	2
3	3	3	3	4	3	3	3	3.25	-0.25	3.75	2.75	2.75	2.75	4	3	3	3
5	5	5	5	4	4	3	4	3.75	1.25	5.25	5.25	4.25	5.25	5	5	4	5
4	4	4	4	5	5	5	4	4.75	-0.75	4.25	4.25	4.25	3.25	4	4	4	3
3	3	3	3	5	5	4	4	4.5	-1.5	3.5	3.5	2.5	2.5	4	4	3	3
4	4	4	4	4	4	5	3	4	0	4	4	5	3	4	4	5	3
5	5	5	5	5	4	3	5	4.25	0.75	5.75	4.75	3.75	5.75	6	5	4	6
5	5	5	5	1	1	2	2	1.5	3.5	4.5	4.5	5.5	5.5	5	5	6	6
4	4	4	4	5	5	5	5	5	-1	4	4	4	4	4	4	4	4
2	2	2	2	4	5	4	4	4.25	-2.25	1.75	2.75	1.75	1.75	2	3	2	2
3	3	3	3	5	4	4	3	4	-1	4	3	3	2	4	3	3	2
4	4	4	4	4	4	4	3	3.75	0.25	4.25	4.25	4.25	3.25	4	4	4	3
2	2	2	2	4	4	3	3	3.5	-1.5	2.5	2.5	1.5	1.5	3	3	2	2
4	4	4	4	4	5	4	4	4.25	-0.25	3.75	4.75	3.75	3.75	4	5	4	4
5	5	5	5	3	4	4	2	3.25	1.75	4.75	5.75	5.75	3.75	5	6	6	4
4	4	4	4	3	4	3	3	3.25	0.75	3.75	4.75	3.75	3.75	4	5	4	4
4	2	4	3.33333	4	5	4	4	4.25	-0.916667	3.08333	4.08333	3.08333	3.08333	3	4	3	3
4	4	4	4	5	5	5	3	4.5	-0.5	4.5	4.5	4.5	2.5	5	5	5	3
5	4	4	4.33333	4	4	3	3	3.5	0.833333	4.83333	4.83333	3.83333	3.83333	5	5	4	4
3	3	3	3	4	5	4	3	4	-1	3	4	3	2	3	4	3	2
4	2	4	3.33333	5	3	4	4	4	-0.666667	4.33333	2.33333	3.33333	3.33333	4	2	3	3
4	4	4	4	1	3	2	3	2.25	1.75	2.75	4.75	3.75	4.75	3	5	4	5
3	3	3	3	4	4	3	2	3.25	-0.25	3.75	3.75	2.75	1.75	4	4	3	2
3	4	5	4	4	4	3	2	3.25	0.75	4.75	4.75	3.75	2.75	5	5	4	3
4	3	4	3.66667	3	5	4	3	3.75	-0.0833333	2.91667	4.91667	3.91667	2.91667	3	5	4	3
5	4	4	4.33333	2	1	2	1	1.5	2.83333	4.83333	3.83333	4.83333	3.83333	5	4	5	4
3	3	3	3	4	4	3	3	3.5	-0.5	3.5	3.5	2.5	2.5	4	4	3	3
5	4	5	4.66667	4	4	3	2	3.25	1.41667	5.41667	5.41667	4.41667	3.41667	5	5	4	3
5	4	5	4.66667	4	5	5	4	4.5	0.166667	4.16667	5.16667	5.16667	4.16667	4	5	5	4
5	5	4	4.66667	4	4	4	3	3.75	0.916667	4.91667	4.91667	4.91667	3.91667	5	5	5	4
4	5	4	4.33333	5	4	4	4	4.25	0.0833333	5.08333	4.08333	4.08333	4.08333	5	4	4	4
5	5	4	4.66667	4	4	3	3	3.5	1.16667	5.16667	5.16667	4.16667	4.16667	5	5	4	4
3	3	3	3	5	5	4	4	4.5	-1.5	3.5	3.5	2.5	2.5	4	4	3	3
4	3	4	3.66667	5	5	4	5	4.75	-1.08333	3.91667	3.91667	2.91667	3.91667	4	4	3	4
4	4	5	4.33333	5	5	5	4	4.75	-0.416667	4.58333	4.58333	4.58333	3.58333	5	5	5	4
5	4	5	4.66667	2	4	5	3	3.5	1.16667	3.16667	5.16667	6.16667	4.16667	3	5	6	4
4	5	4	4.33333	4	2	4	4	3.5	0.833333	4.83333	2.83333	4.83333	4.83333	5	3	5	5
3	4	2	3	3	4	2	4	3.25	-0.25	2.75	3.75	1.75	3.75	3	4	2	4
4	3	4	3.66667	4	3	3	1	2.75	0.916667	4.91667	3.91667	3.91667	1.91667	5	4	4	2
5	4	5	4.66667	4	4	3	3	3.5	1.16667	5.16667	5.16667	4.16667	4.16667	5	5	4	4
4	5	4	4.33333	4	2	4	4	3.5	0.833333	4.83333	2.83333	4.83333	4.83333	5	3	5	5
5	4	4	4.33333	5	5	4	5	4.75	-0.416667	4.58333	4.58333	3.58333	4.58333	5	5	4	5
4	3	5	4	3	3	3	2	2.75	1.25	4.25	4.25	4.25	3.25	4	4	4	3
5	4	3	4	5	4	3	3	3.75	0.25	5.25	4.25	3.25	3.25	5	4	3	3
3	4	4	3.66667	3	2	2	3	2.5	1.16667	4.16667	3.16667	3.16667	4.16667	4	3	3	4
4	5	3	4	4	3	4	5	4	0	4	3	4	5	4	3	4	5
2	4	3	3	5	3	4	5	4.25	-1.25	3.75	1.75	2.75	3.75	4	2	3	4
4	5	2	3.66667	4	5	5	5	4.75	-1.08333	2.91667	3.91667	3.91667	3.91667	3	4	4	4
5	4	5	4.66667	5	4	4	3	4	0.666667	5.66667	4.66667	4.66667	3.66667	6	5	5	4
5	5	4	4.66667	4	4	4	4	4	0.666667	4.66667	4.66667	4.66667	4.66667	5	5	5	5
4	5	5	4.66667	5	4	3	3	3.75	0.916667	5.91667	4.91667	3.91667	3.91667	6	5	4	4
5	4	4	4.33333	4	4	4	4	4	0.333333	4.33333	4.33333	4.33333	4.33333	4	4	4	4
3	3	5	3.66667	5	4	4	5	4.5	-0.833333	4.16667	3.16667	3.16667	4.16667	4	3	3	4
4	3	4	3.66667	4	4	4	3	3.75	-0.0833333	3.91667	3.91667	3.91667	2.91667	4	4	4	3
4	4	5	4.33333	4	5	4	5	4.5	-0.166667	3.83333	4.83333	3.83333	4.83333	4	5	4	5
5	5	4	4.66667	4	5	4	3	4	0.666667	4.66667	5.66667	4.66667	3.66667	5	6	5	4
3	2	3	2.66667	5	3	3	4	3.75	-1.08333	3.91667	1.91667	1.91667	2.91667	4	2	2	3
2	5	3	3.33333	5	5	4	5	4.75	-1.41667	3.58333	3.58333	2.58333	3.58333	4	4	3	4
4	5	3	4	4	4	4	3	3.75	0.25	4.25	4.25	4.25	3.25	4	4	4	3
4	4	5	4.33333	5	4	5	4	4.5	-0.166667	4.83333	3.83333	4.83333	3.83333	5	4	5	4
4	5	3	4	2	3	1	2	2	2	4	5	3	4	4	5	3	4
4	5	4	4.33333	1	1	2	1	1.25	3.08333	4.08333	4.08333	5.08333	4.08333	4	4	5	4
5	4	4	4.33333	1	1	2	2	1.5	2.83333	3.83333	3.83333	4.83333	4.83333	4	4	5	5
5	4	4	4.33333	2	2	2	3	2.25	2.08333	4.08333	4.08333	4.08333	5.08333	4	4	4	5
4	5	4	4.33333	4	3	4	3	3.5	0.833333	4.83333	3.83333	4.83333	3.83333	5	4	5	4
5	5	4	4.66667	1	1	2	1	1.25	3.41667	4.41667	4.41667	5.41667	4.41667	4	4	5	4
5	4	4	4.33333	5	4	3	2	3.5	0.833333	5.83333	4.83333	3.83333	2.83333	6	5	4	3
5	4	5	4.66667	2	3	3	3	2.75	1.91667	3.91667	4.91667	4.91667	4.91667	4	5	5	5
4	4	5	4.33333	1	1	1	1	1	3.33333	4.33333	4.33333	4.33333	4.33333	4	4	4	4
4	5	5	4.66667	4	4	3	4	3.75	0.916667	4.91667	4.91667	3.91667	4.91667	5	5	4	5
5	4	5	4.66667	4	4	4	3	3.75	0.916667	4.91667	4.91667	4.91667	3.91667	5	5	5	4
4	5	4	4.33333	3	3	2	2	2.5	1.83333	4.83333	4.83333	3.83333	3.83333	5	5	4	4
5	4	4	4.33333	3	1	4	3	2.75	1.58333	4.58333	2.58333	5.58333	4.58333	5	3	6	5
5	4	5	4.66667	5	4	4	3	4	0.666667	5.66667	4.66667	4.66667	3.66667	6	5	5	4
4	5	4	4.33333	3	2	1	1	1.75	2.58333	5.58333	4.58333	3.58333	3.58333	6	5	4	4
4	4	5	4.33333	2	2	2	1	1.75	2.58333	4.58333	4.58333	4.58333	3.58333	5	5	5	4
4	5	4	4.33333	5	5	5	4	4.75	-0.416667	4.58333	4.58333	4.58333	3.58333	5	5	5	4
4	3	3	3.33333	1	1	2	2	1.5	1.83333	2.83333	2.83333	3.83333	3.83333	3	3	4	4
5	4	5	4.66667	3	1	1	2	1.75	2.91667	5.91667	3.91667	3.91667	4.91667	6	4	4	5
2	2	3	2.33333	4	4	4	4	4	-1.66667	2.33333	2.33333	2.33333	2.33333	2	2	2	2
4	5	4	4.33333	4	4	4	4	4	0.333333	4.33333	4.33333	4.33333	4.33333	4	4	4	4
5	4	4	4.33333	5	5	4	5	4.75	-0.416667	4.58333	4.58333	3.58333	4.58333	5	5	4	5
5	4	5	4.66667	4	4	3	3	3.5	1.16667	5.16667	5.16667	4.16667	4.16667	5	5	4	4
3	3	4	3.33333	3	1	2	1	1.75	1.58333	4.58333	2.58333	3.58333	2.58333	5	3	4	3
4	5	4	4.33333	4	3	2	2	2.75	1.58333	5.58333	4.58333	3.58333	3.58333	6	5	4	4
4	5	5	4.66667	4	3	3	4	3.5	1.16667	5.16667	4.16667	4.16667	5.16667	5	4	4	5
4	5	4	4.33333	5	5	5	4	4.75	-0.416667	4.58333	4.58333	4.58333	3.58333	5	5	5	4
4	4	5	4.33333	5	5	4	5	4.75	-0.416667	4.58333	4.58333	3.58333	4.58333	5	5	4	5
4	5	4	4.33333	3	5	4	4	4	0.333333	3.33333	5.33333	4.33333	4.33333	3	5	4	4
5	4	4	4.33333	4	4	3	3	3.5	0.833333	4.83333	4.83333	3.83333	3.83333	5	5	4	4
4	5	4	4.33333	5	5	5	4	4.75	-0.416667	4.58333	4.58333	4.58333	3.58333	5	5	5	4
4	4	5	4.33333	4	2	4	2	3	1.33333	5.33333	3.33333	5.33333	3.33333	5	3	5	3
3	2	2	2.33333	3	4	4	4	3.75	-1.41667	1.58333	2.58333	2.58333	2.58333	2	3	3	3
5	4	5	4.66667	4	4	3	3	3.5	1.16667	5.16667	5.16667	4.16667	4.16667	5	5	4	4
4	4	3	3.66667	4	2	4	2	3	0.666667	4.66667	2.66667	4.66667	2.66667	5	3	5	3
3	4	4	3.66667	5	5	5	4	4.75	-1.08333	3.91667	3.91667	3.91667	2.91667	4	4	4	3
5	4	5	4.66667	3	5	4	4	4	0.666667	3.66667	5.66667	4.66667	4.66667	4	6	5	5
5	5	4	4.66667	5	5	4	5	4.75	-0.0833333	4.91667	4.91667	3.91667	4.91667	5	5	4	5
4	5	4	4.33333	3	3	1	2	2.25	2.08333	5.08333	5.08333	3.08333	4.08333	5	5	3	4
3	2	2	2.33333	4	4	4	3	3.75	-1.41667	2.58333	2.58333	2.58333	1.58333	3	3	3	2
4	4	4	4	4	4	3	4	3.75	0.25	4.25	4.25	3.25	4.25	4	4	3	4
5	5	5	5	3	3	1	2	2.25	2.75	5.75	5.75	3.75	4.75	6	6	4	5
4	4	4	4	3	4	3	3	3.25	0.75	3.75	4.75	3.75	3.75	4	5	4	4
2	2	2	2	3	4	3	2	3	-1	2	3	2	1	2	3	2	1
5	5	5	5	4	5	4	3	4	1	5	6	5	4	5	6	5	4
4	4	4	4	4	5	3	3	3.75	0.25	4.25	5.25	3.25	3.25	4	5	3	3
1	1	1	1	5	4	4	4	4.25	-3.25	1.75	0.75	0.75	0.75	2	1	1	1
5	5	5	5	5	4	5	3	4.25	0.75	5.75	4.75	5.75	3.75	6	5	6	4
4	4	4	4	3	2	2	3	2.5	1.5	4.5	3.5	3.5	4.5	5	4	4	5
4	4	4	4	3	3	4	4	3.5	0.5	3.5	3.5	4.5	4.5	4	4	5	5
2	2	2	2	5	5	4	3	4.25	-2.25	2.75	2.75	1.75	0.75	3	3	2	1
2	2	2	2	5	5	5	4	4.75	-2.75	2.25	2.25	2.25	1.25	2	2	2	1
2	2	2	2	5	5	5	5	5	-3	2	2	2	2	2	2	2	2
4	4	4	4	5	5	4	3	4.25	-0.25	4.75	4.75	3.75	2.75	5	5	4	3
5	5	5	5	4	3	4	3	3.5	1.5	5.5	4.5	5.5	4.5	6	5	6	5
5	5	5	5	3	3	3	4	3.25	1.75	4.75	4.75	4.75	5.75	5	5	5	6
2	2	2	2	4	2	3	3	3	-1	3	1	2	2	3	1	2	2
5	5	5	5	3	5	4	4	4	1	4	6	5	5	4	6	5	5
3	3	3	3	4	4	4	3	3.75	-0.75	3.25	3.25	3.25	2.25	3	3	3	2
4	4	4	4	4	4	4	3	3.75	0.25	4.25	4.25	4.25	3.25	4	4	4	3
4	4	4	4	5	4	3	3	3.75	0.25	5.25	4.25	3.25	3.25	5	4	3	3
4	4	4	4	3	2	1	3	2.25	1.75	4.75	3.75	2.75	4.75	5	4	3	5
4	4	4	4	4	5	4	4	4.25	-0.25	3.75	4.75	3.75	3.75	4	5	4	4
5	5	5	5	3	5	3	4	3.75	1.25	4.25	6.25	4.25	5.25	4	6	4	5
4	4	4	4	4	4	3	3	3.5	0.5	4.5	4.5	3.5	3.5	5	5	4	4
4	4	4	4	3	4	2	1	2.5	1.5	4.5	5.5	3.5	2.5	5	6	4	3
5	5	5	5	4	3	5	5	4.25	0.75	4.75	3.75	5.75	5.75	5	4	6	6
5	5	5	5	4	5	4	5	4.5	0.5	4.5	5.5	4.5	5.5	5	6	5	6
3	3	3	3	5	3	4	5	4.25	-1.25	3.75	1.75	2.75	3.75	4	2	3	4
5	5	5	5	5	4	5	5	4.75	0.25	5.25	4.25	5.25	5.25	5	4	5	5
4	4	4	4	3	2	2	1	2	2	5	4	4	3	5	4	4	3
4	4	4	4	4	3	5	5	4.25	-0.25	3.75	2.75	4.75	4.75	4	3	5	5
4	4	4	4	4	3	4	4	3.75	0.25	4.25	3.25	4.25	4.25	4	3	4	4
4	4	4	4	5	4	5	4	4.5	-0.5	4.5	3.5	4.5	3.5	5	4	5	4
3	3	3	3	5	3	4	5	4.25	-1.25	3.75	1.75	2.75	3.75	4	2	3	4
4	4	5	4.33333	3	4	2	2	2.75	1.58333	4.58333	5.58333	3.58333	3.58333	5	6	4	4
5	4	4	4.33333	4	5	4	3	4	0.333333	4.33333	5.33333	4.33333	3.33333	4	5	4	3
4	5	4	4.33333	4	4	4	3	3.75	0.583333	4.58333	4.58333	4.58333	3.58333	5	5	5	4
4	4	5	4.33333	4	4	3	3	3.5	0.833333	4.83333	4.83333	3.83333	3.83333	5	5	4	4
4	5	4	4.33333	3	3	2	1	2.25	2.08333	5.08333	5.08333	4.08333	3.08333	5	5	4	3
4	3	3	3.33333	3	1	2	3	2.25	1.08333	4.08333	2.08333	3.08333	4.08333	4	2	3	4
4	5	4	4.33333	5	4	4	4	4.25	0.0833333	5.08333	4.08333	4.08333	4.08333	5	4	4	4
3	3	4	3.33333	4	4	4	3	3.75	-0.416667	3.58333	3.58333	3.58333	2.58333	4	4	4	3
4	5	4	4.33333	5	5	5	5	5	-0.666667	4.33333	4.33333	4.33333	4.33333	4	4	4	4
5	4	4	4.33333	3	4	3	3	3.25	1.08333	4.08333	5.08333	4.08333	4.08333	4	5	4	4
3	4	3	3.33333	5	4	4	4	4.25	-0.916667	4.08333	3.08333	3.08333	3.08333	4	3	3	3
1	1	2	1.33333	4	3	3	3	3.25	-1.91667	2.08333	1.08333	1.08333	1.08333	2	1	1	1
4	5	4	4.33333	4	4	4	4	4	0.333333	4.33333	4.33333	4.33333	4.33333	4	4	4	4
4	4	5	4.33333	4	4	4	4	4	0.333333	4.33333	4.33333	4.33333	4.33333	4	4	4	4
3	4	3	3.33333	4	4	4	4	4	-0.666667	3.33333	3.33333	3.33333	3.33333	3	3	3	3
3	3	4	3.33333	4	5	4	4	4.25	-0.916667	3.08333	4.08333	3.08333	3.08333	3	4	3	3
4	5	4	4.33333	5	5	4	5	4.75	-0.416667	4.58333	4.58333	3.58333	4.58333	5	5	4	5
5	4	4	4.33333	4	4	5	3	4	0.333333	4.33333	4.33333	5.33333	3.33333	4	4	5	3
4	5	4	4.33333	4	5	4	4	4.25	0.0833333	4.08333	5.08333	4.08333	4.08333	4	5	4	4
5	5	4	4.66667	5	5	5	5	5	-0.333333	4.66667	4.66667	4.66667	4.66667	5	5	5	5
3	4	3	3.33333	4	4	4	3	3.75	-0.416667	3.58333	3.58333	3.58333	2.58333	4	4	4	3
5	4	4	4.33333	4	5	4	4	4.25	0.0833333	4.08333	5.08333	4.08333	4.08333	4	5	4	4
5	4	5	4.66667	4	4	4	4	4	0.666667	4.66667	4.66667	4.66667	4.66667	5	5	5	5
4	4	5	4.33333	4	4	3	4	3.75	0.583333	4.58333	4.58333	3.58333	4.58333	5	5	4	5
5	4	5	4.66667	5	5	4	3	4.25	0.416667	5.41667	5.41667	4.41667	3.41667	5	5	4	3
4	5	5	4.66667	4	4	4	1	3.25	1.41667	5.41667	5.41667	5.41667	2.41667	5	5	5	2
4	5	4	4.33333	4	3	3	1	2.75	1.58333	5.58333	4.58333	4.58333	2.58333	6	5	5	3
5	5	4	4.66667	5	5	4	5	4.75	-0.0833333	4.91667	4.91667	3.91667	4.91667	5	5	4	5
4	5	4	4.33333	5	5	4	4	4.5	-0.166667	4.83333	4.83333	3.83333	3.83333	5	5	4	4
4	5	5	4.66667	5	5	5	4	4.75	-0.0833333	4.91667	4.91667	4.91667	3.91667	5	5	5	4
4	5	4	4.33333	4	3	4	4	3.75	0.583333	4.58333	3.58333	4.58333	4.58333	5	4	5	5
3	3	4	3.33333	4	4	3	2	3.25	0.0833333	4.08333	4.08333	3.08333	2.08333	4	4	3	2
2	3	2	2.33333	4	4	5	4	4.25	-1.91667	2.08333	2.08333	3.08333	2.08333	2	2	3	2
5	4	4	4.33333	1	1	1	2	1.25	3.08333	4.08333	4.08333	4.08333	5.08333	4	4	4	5
3	4	3	3.33333	3	4	3	2	3	0.333333	3.33333	4.33333	3.33333	2.33333	3	4	3	2
3	3	4	3.33333	1	1	3	1	1.5	1.83333	2.83333	2.83333	4.83333	2.83333	3	3	5	3
5	4	5	4.66667	1	1	2	1	1.25	3.41667	4.41667	4.41667	5.41667	4.41667	4	4	5	4
4	5	5	4.66667	3	4	3	3	3.25	1.41667	4.41667	5.41667	4.41667	4.41667	4	5	4	4
3	4	3	3.33333	3	4	4	1	3	0.333333	3.33333	4.33333	4.33333	1.33333	3	4	4	1
4	4	5	4.33333	4	3	3	3	3.25	1.08333	5.08333	4.08333	4.08333	4.08333	5	4	4	4
5	4	5	4.66667	4	5	5	4	4.5	0.166667	4.16667	5.16667	5.16667	4.16667	4	5	5	4
4	3	3	3.33333	5	5	4	3	4.25	-0.916667	4.08333	4.08333	3.08333	2.08333	4	4	3	2
4	5	4	4.33333	4	4	4	3	3.75	0.583333	4.58333	4.58333	4.58333	3.58333	5	5	5	4
4	4	5	4.33333	3	1	3	3	2.5	1.83333	4.83333	2.83333	4.83333	4.83333	5	3	5	5
3	4	3	3.33333	4	4	4	3	3.75	-0.416667	3.58333	3.58333	3.58333	2.58333	4	4	4	3
3	2	2	2.33333	4	4	3	3	3.5	-1.16667	2.83333	2.83333	1.83333	1.83333	3	3	2	2
4	5	4	4.33333	4	4	3	3	3.5	0.833333	4.83333	4.83333	3.83333	3.83333	5	5	4	4
3	3	4	3.33333	3	3	4	3	3.25	0.0833333	3.08333	3.08333	4.08333	3.08333	3	3	4	3
4	5	4	4.33333	5	4	4	2	3.75	0.583333	5.58333	4.58333	4.58333	2.58333	6	5	5	3
5	4	4	4.33333	1	4	4	3	3	1.33333	2.33333	5.33333	5.33333	4.33333	2	5	5	4
4	5	4	4.33333	1	1	2	2	1.5	2.83333	3.83333	3.83333	4.83333	4.83333	4	4	5	5
4	4	5	4.33333	4	4	3	3	3.5	0.833333	4.83333	4.83333	3.83333	3.83333	5	5	4	4
4	5	4	4.33333	1	4	3	1	2.25	2.08333	3.08333	6.08333	5.08333	3.08333	3	6	5	3
5	4	4	4.33333	2	1	2	2	1.75	2.58333	4.58333	3.58333	4.58333	4.58333	5	4	5	5
4	5	4	4.33333	3	4	4	4	3.75	0.583333	3.58333	4.58333	4.58333	4.58333	4	5	5	5
4	4	5	4.33333	3	2	3	2	2.5	1.83333	4.83333	3.83333	4.83333	3.83333	5	4	5	4
4	4	4	4	3	3	4	3	3.25	0.75	3.75	3.75	4.75	3.75	4	4	5	4
4	4	4	4	3	4	3	2	3	1	4	5	4	3	4	5	4	3
3	3	3	3	5	5	4	4	4.5	-1.5	3.5	3.5	2.5	2.5	4	4	3	3
3	3	3	3	1	1	2	2	1.5	1.5	2.5	2.5	3.5	3.5	3	3	4	4
4	4	4	4	4	4	4	4	4	0	4	4	4	4	4	4	4	4
4	4	4	4	3	4	3	3	3.25	0.75	3.75	4.75	3.75	3.75	4	5	4	4
3	3	3	3	4	2	4	3	3.25	-0.25	3.75	1.75	3.75	2.75	4	2	4	3
5	5	5	5	5	4	4	4	4.25	0.75	5.75	4.75	4.75	4.75	6	5	5	5
3	3	3	3	4	5	4	3	4	-1	3	4	3	2	3	4	3	2
3	3	3	3	4	4	4	4	4	-1	3	3	3	3	3	3	3	3
4	4	4	4	3	4	4	4	3.75	0.25	3.25	4.25	4.25	4.25	3	4	4	4
4	4	4	4	5	5	5	5	5	-1	4	4	4	4	4	4	4	4
4	4	4	4	4	1	3	3	2.75	1.25	5.25	2.25	4.25	4.25	5	2	4	4
4	4	4	4	4	3	5	4	4	0	4	3	5	4	4	3	5	4
4	4	4	4	4	5	4	5	4.5	-0.5	3.5	4.5	3.5	4.5	4	5	4	5
4	4	4	4	5	4	4	5	4.5	-0.5	4.5	3.5	3.5	4.5	5	4	4	5
5	4	4	4.33333	2	2	3	2	2.25	2.08333	4.08333	4.08333	5.08333	4.08333	4	4	5	4
4	4	4	4	3	4	5	5	4.25	-0.25	2.75	3.75	4.75	4.75	3	4	5	5
5	5	5	5	3	3	1	2	2.25	2.75	5.75	5.75	3.75	4.75	6	6	4	5
3	3	3	3	5	5	3	5	4.5	-1.5	3.5	3.5	1.5	3.5	4	4	2	4
4	4	4	4	4	5	3	5	4.25	-0.25	3.75	4.75	2.75	4.75	4	5	3	5
3	3	3	3	5	3	5	3	4	-1	4	2	4	2	4	2	4	2
3	3	3	3	3	3	4	3	3.25	-0.25	2.75	2.75	3.75	2.75	3	3	4	3
2	2	2	2	4	3	4	3	3.5	-1.5	2.5	1.5	2.5	1.5	3	2	3	2
5	5	5	5	4	4	4	3	3.75	1.25	5.25	5.25	5.25	4.25	5	5	5	4
4	4	4	4	4	4	5	3	4	0	4	4	5	3	4	4	5	3
4	4	4	4	3	3	3	3	3	1	4	4	4	4	4	4	4	4
3	3	3	3	1	1	3	1	1.5	1.5	2.5	2.5	4.5	2.5	3	3	5	3
5	5	5	5	4	5	4	5	4.5	0.5	4.5	5.5	4.5	5.5	5	6	5	6
4	4	4	4	3	4	3	3	3.25	0.75	3.75	4.75	3.75	3.75	4	5	4	4
4	4	4	4	5	5	4	4	4.5	-0.5	4.5	4.5	3.5	3.5	5	5	4	4
5	5	5	5	5	5	5	5	5	0	5	5	5	5	5	5	5	5
4	4	4	4	4	4	3	4	3.75	0.25	4.25	4.25	3.25	4.25	4	4	3	4
5	5	5	5	4	4	4	4	4	1	5	5	5	5	5	5	5	5
3	3	4	3.33333	4	4	4	3	3.75	-0.416667	3.58333	3.58333	3.58333	2.58333	4	4	4	3
5	4	5	4.66667	1	4	4	3	3	1.66667	2.66667	5.66667	5.66667	4.66667	3	6	6	5
4	4	4	4	5	5	4	4	4.5	-0.5	4.5	4.5	3.5	3.5	5	5	4	4
3	4	5	4	4	4	4	4	4	0	4	4	4	4	4	4	4	4
4	5	4	4.33333	1	4	3	3	2.75	1.58333	2.58333	5.58333	4.58333	4.58333	3	6	5	5
3	4	5	4	4	3	4	3	3.5	0.5	4.5	3.5	4.5	3.5	5	4	5	4
3	4	5	4	5	5	5	5	5	-1	4	4	4	4	4	4	4	4
4	3	2	3	5	4	4	4	4.25	-1.25	3.75	2.75	2.75	2.75	4	3	3	3
3	4	5	4	4	4	4	3	3.75	0.25	4.25	4.25	4.25	3.25	4	4	4	3
5	4	5	4.66667	5	4	4	4	4.25	0.416667	5.41667	4.41667	4.41667	4.41667	5	4	4	4
4	3	5	4	3	2	3	1	2.25	1.75	4.75	3.75	4.75	2.75	5	4	5	3
4	3	2	3	4	5	4	4	4.25	-1.25	2.75	3.75	2.75	2.75	3	4	3	3
3	3	2	2.66667	4	3	4	3	3.5	-0.833333	3.16667	2.16667	3.16667	2.16667	3	2	3	2
4	4	5	4.33333	2	4	3	2	2.75	1.58333	3.58333	5.58333	4.58333	3.58333	4	6	5	4
3	5	4	4	3	4	3	3	3.25	0.75	3.75	4.75	3.75	3.75	4	5	4	4
4	5	5	4.66667	4	4	4	3	3.75	0.916667	4.91667	4.91667	4.91667	3.91667	5	5	5	4
4	4	5	4.33333	4	4	2	3	3.25	1.08333	5.08333	5.08333	3.08333	4.08333	5	5	3	4
3	3	3	3	5	5	4	3	4.25	-1.25	3.75	3.75	2.75	1.75	4	4	3	2
5	5	5	5	4	4	3	3	3.5	1.5	5.5	5.5	4.5	4.5	6	6	5	5
5	5	5	5	3	1	3	1	2	3	6	4	6	4	6	4	6	4
5	5	5	5	3	4	3	1	2.75	2.25	5.25	6.25	5.25	3.25	5	6	5	3
5	5	5	5	3	3	3	4	3.25	1.75	4.75	4.75	4.75	5.75	5	5	5	6
4	4	4	4	1	4	2	3	2.5	1.5	2.5	5.5	3.5	4.5	3	6	4	5
5	5	5	5	5	5	3	4	4.25	0.75	5.75	5.75	3.75	4.75	6	6	4	5
5	5	5	5	1	1	2	1	1.25	3.75	4.75	4.75	5.75	4.75	5	5	6	5
4	4	4	4	4	1	3	4	3	1	5	2	4	5	5	2	4	5
3	3	3	3	5	4	4	4	4.25	-1.25	3.75	2.75	2.75	2.75	4	3	3	3
5	5	5	5	4	4	4	3	3.75	1.25	5.25	5.25	5.25	4.25	5	5	5	4
2	2	2	2	5	5	5	5	5	-3	2	2	2	2	2	2	2	2
5	5	5	5	5	4	4	4	4.25	0.75	5.75	4.75	4.75	4.75	6	5	5	5
5	5	5	5	5	4	4	3	4	1	6	5	5	4	6	5	5	4
3	3	3	3	4	4	3	3	3.5	-0.5	3.5	3.5	2.5	2.5	4	4	3	3
4	4	4	4	4	5	4	3	4	0	4	5	4	3	4	5	4	3
5	5	5	5	4	4	3	3	3.5	1.5	5.5	5.5	4.5	4.5	6	6	5	5
3	3	3	3	4	3	4	1	3	0	4	3	4	1	4	3	4	1
5	5	5	5	5	5	3	4	4.25	0.75	5.75	5.75	3.75	4.75	6	6	4	5
4	4	4	4	3	4	4	4	3.75	0.25	3.25	4.25	4.25	4.25	3	4	4	4
3	3	3	3	4	4	4	4	4	-1	3	3	3	3	3	3	3	3
3	3	3	3	5	5	4	4	4.5	-1.5	3.5	3.5	2.5	2.5	4	4	3	3
5	5	5	5	3	4	2	3	3	2	5	6	4	5	5	6	4	5
3	3	3	3	5	5	5	5	5	-2	3	3	3	3	3	3	3	3
4	4	4	4	3	4	4	2	3.25	0.75	3.75	4.75	4.75	2.75	4	5	5	3
4	4	4	4	4	4	4	3	3.75	0.25	4.25	4.25	4.25	3.25	4	4	4	3
4	4	4	4	3	4	3	2	3	1	4	5	4	3	4	5	4	3
3	3	3	3	4	5	4	4	4.25	-1.25	2.75	3.75	2.75	2.75	3	4	3	3
4	4	4	4	5	4	4	4	4.25	-0.25	4.75	3.75	3.75	3.75	5	4	4	4
4	4	4	4	4	5	5	4	4.5	-0.5	3.5	4.5	4.5	3.5	4	5	5	4
5	5	5	5	4	3	2	3	3	2	6	5	4	5	6	5	4	5
4	4	4	4	5	5	5	4	4.75	-0.75	4.25	4.25	4.25	3.25	4	4	4	3
5	5	5	5	4	4	4	3	3.75	1.25	5.25	5.25	5.25	4.25	5	5	5	4
5	4	4	4.33333	3	2	2	1	2	2.33333	5.33333	4.33333	4.33333	3.33333	5	4	4	3
2	1	2	1.66667	3	1	4	1	2.25	-0.583333	2.41667	0.416667	3.41667	0.416667	2	0	3	0
2	1	2	1.66667	4	4	4	3	3.75	-2.08333	1.91667	1.91667	1.91667	0.916667	2	2	2	1
5	4	3	4	4	5	4	3	4	0	4	5	4	3	4	5	4	3
4	4	3	3.66667	4	4	4	3	3.75	-0.0833333	3.91667	3.91667	3.91667	2.91667	4	4	4	3
5	5	4	4.66667	4	3	3	2	3	1.66667	5.66667	4.66667	4.66667	3.66667	6	5	5	4
3	5	4	4	3	4	4	3	3.5	0.5	3.5	4.5	4.5	3.5	4	5	5	4
4	4	5	4.33333	5	5	4	5	4.75	-0.416667	4.58333	4.58333	3.58333	4.58333	5	5	4	5
4	4	3	3.66667	3	3	3	2	2.75	0.916667	3.91667	3.91667	3.91667	2.91667	4	4	4	3
4	4	3	3.66667	4	4	4	5	4.25	-0.583333	3.41667	3.41667	3.41667	4.41667	3	3	3	4
2	1	2	1.66667	4	4	5	4	4.25	-2.58333	1.41667	1.41667	2.41667	1.41667	1	1	2	1
4	4	5	4.33333	4	4	4	3	3.75	0.583333	4.58333	4.58333	4.58333	3.58333	5	5	5	4
4	4	5	4.33333	4	3	3	2	3	1.33333	5.33333	4.33333	4.33333	3.33333	5	4	4	3
5	4	4	4.33333	4	4	4	3	3.75	0.583333	4.58333	4.58333	4.58333	3.58333	5	5	5	4
2	1	2	1.66667	3	1	3	3	2.5	-0.833333	2.16667	0.166667	2.16667	2.16667	2	0	2	2
4	4	5	4.33333	2	4	1	3	2.5	1.83333	3.83333	5.83333	2.83333	4.83333	4	6	3	5
4	4	5	4.33333	4	4	4	4	4	0.333333	4.33333	4.33333	4.33333	4.33333	4	4	4	4
3	5	4	4	4	4	4	4	4	0	4	4	4	4	4	4	4	4
2	1	1	1.33333	5	4	3	5	4.25	-2.91667	2.08333	1.08333	0.0833333	2.08333	2	1	0	2
4	3	5	4	5	5	5	3	4.5	-0.5	4.5	4.5	4.5	2.5	5	5	5	3
5	5	4	4.66667	1	1	2	2	1.5	3.16667	4.16667	4.16667	5.16667	5.16667	4	4	5	5
4	3	5	4	3	3	5	3	3.5	0.5	3.5	3.5	5.5	3.5	4	4	6	4
4	3	5	4	5	3	5	3	4	0	5	3	5	3	5	3	5	3
4	4	5	4.33333	4	5	5	5	4.75	-0.416667	3.58333	4.58333	4.58333	4.58333	4	5	5	5
5	5	4	4.66667	4	3	3	4	3.5	1.16667	5.16667	4.16667	4.16667	5.16667	5	4	4	5
4	3	5	4	3	4	4	2	3.25	0.75	3.75	4.75	4.75	2.75	4	5	5	3
4	5	4	4.33333	3	2	3	3	2.75	1.58333	4.58333	3.58333	4.58333	4.58333	5	4	5	5
4	5	4	4.33333	5	5	5	3	4.5	-0.166667	4.83333	4.83333	4.83333	2.83333	5	5	5	3
5	4	5	4.66667	1	3	4	1	2.25	2.41667	3.41667	5.41667	6.41667	3.41667	3	5	6	3
5	4	3	4	5	4	3	3	3.75	0.25	5.25	4.25	3.25	3.25	5	4	3	3
4	5	4	4.33333	2	1	3	2	2	2.33333	4.33333	3.33333	5.33333	4.33333	4	3	5	4
3	3	2	2.66667	3	4	4	5	4	-1.33333	1.66667	2.66667	2.66667	3.66667	2	3	3	4
4	3	3	3.33333	4	4	2	3	3.25	0.0833333	4.08333	4.08333	2.08333	3.08333	4	4	2	3
3	3	3	3	3	4	4	3	3.5	-0.5	2.5	3.5	3.5	2.5	3	4	4	3
5	4	3	4	3	4	3	3	3.25	0.75	3.75	4.75	3.75	3.75	4	5	4	4
4	2	4	3.33333	4	4	4	3	3.75	-0.416667	3.58333	3.58333	3.58333	2.58333	4	4	4	3
2	4	4	3.33333	4	4	4	3	3.75	-0.416667	3.58333	3.58333	3.58333	2.58333	4	4	4	3
5	4	3	4	3	4	4	4	3.75	0.25	3.25	4.25	4.25	4.25	3	4	4	4
5	4	3	4	5	5	4	4	4.5	-0.5	4.5	4.5	3.5	3.5	5	5	4	4
5	3	4	4	4	4	4	4	4	0	4	4	4	4	4	4	4	4
4	5	5	4.66667	5	5	4	3	4.25	0.416667	5.41667	5.41667	4.41667	3.41667	5	5	4	3
5	4	5	4.66667	1	2	3	2	2	2.66667	3.66667	4.66667	5.66667	4.66667	4	5	6	5
4	3	2	3	5	4	4	4	4.25	-1.25	3.75	2.75	2.75	2.75	4	3	3	3
4	5	5	4.66667	4	5	3	3	3.75	0.916667	4.91667	5.91667	3.91667	3.91667	5	6	4	4
4	3	2	3	4	4	4	3	3.75	-0.75	3.25	3.25	3.25	2.25	3	3	3	2
5	5	5	5	4	4	4	4	4	1	5	5	5	5	5	5	5	5
4	4	4	4	5	5	5	4	4.75	-0.75	4.25	4.25	4.25	3.25	4	4	4	3
3	3	3	3	4	3	4	3	3.5	-0.5	3.5	2.5	3.5	2.5	4	3	4	3
5	5	5	5	5	5	5	4	4.75	0.25	5.25	5.25	5.25	4.25	5	5	5	4
3	3	3	3	3	3	4	3	3.25	-0.25	2.75	2.75	3.75	2.75	3	3	4	3
4	4	4	4	4	5	4	4	4.25	-0.25	3.75	4.75	3.75	3.75	4	5	4	4
4	4	4	4	4	4	4	4	4	0	4	4	4	4	4	4	4	4
5	5	5	5	4	4	3	3	3.5	1.5	5.5	5.5	4.5	4.5	6	6	5	5
4	4	4	4	5	5	4	4	4.5	-0.5	4.5	4.5	3.5	3.5	5	5	4	4
5	5	5	5	1	4	4	2	2.75	2.25	3.25	6.25	6.25	4.25	3	6	6	4
5	5	5	5	4	3	4	3	3.5	1.5	5.5	4.5	5.5	4.5	6	5	6	5
2	2	2	2	5	4	3	3	3.75	-1.75	3.25	2.25	1.25	1.25	3	2	1	1
5	5	5	5	2	4	1	1	2	3	5	7	4	4	5	7	4	4
3	3	3	3	4	5	4	4	4.25	-1.25	2.75	3.75	2.75	2.75	3	4	3	3
4	4	4	4	4	5	5	4	4.5	-0.5	3.5	4.5	4.5	3.5	4	5	5	4
2	2	2	2	3	3	4	2	3	-1	2	2	3	1	2	2	3	1
5	5	5	5	4	5	5	4	4.5	0.5	4.5	5.5	5.5	4.5	5	6	6	5
4	4	4	4	3	4	3	2	3	1	4	5	4	3	4	5	4	3
4	4	4	4	2	1	3	1	1.75	2.25	4.25	3.25	5.25	3.25	4	3	5	3
5	5	5	5	2	5	3	3	3.25	1.75	3.75	6.75	4.75	4.75	4	7	5	5
4	4	4	4	4	4	4	4	4	0	4	4	4	4	4	4	4	4
3	3	3	3	2	3	3	3	2.75	0.25	2.25	3.25	3.25	3.25	2	3	3	3
4	4	4	4	3	4	4	4	3.75	0.25	3.25	4.25	4.25	4.25	3	4	4	4
4	4	4	4	4	3	4	2	3.25	0.75	4.75	3.75	4.75	2.75	5	4	5	3
4	4	4	4	4	3	4	3	3.5	0.5	4.5	3.5	4.5	3.5	5	4	5	4
4	4	4	4	4	5	4	4	4.25	-0.25	3.75	4.75	3.75	3.75	4	5	4	4
3	3	3	3	4	3	2	1	2.5	0.5	4.5	3.5	2.5	1.5	5	4	3	2
5	5	5	5	5	4	4	4	4.25	0.75	5.75	4.75	4.75	4.75	6	5	5	5
3	3	3	3	5	5	5	4	4.75	-1.75	3.25	3.25	3.25	2.25	3	3	3	2
4	4	4	4	5	5	4	4	4.5	-0.5	4.5	4.5	3.5	3.5	5	5	4	4
4	4	4	4	3	2	4	3	3	1	4	3	5	4	4	3	5	4
4	4	4	4	4	4	4	3	3.75	0.25	4.25	4.25	4.25	3.25	4	4	4	3
4	4	4	4	3	4	4	2	3.25	0.75	3.75	4.75	4.75	2.75	4	5	5	3
5	5	5	5	4	5	4	3	4	1	5	6	5	4	5	6	5	4
3	3	3	3	4	3	4	3	3.5	-0.5	3.5	2.5	3.5	2.5	4	3	4	3
4	4	4	4	1	1	1	2	1.25	2.75	3.75	3.75	3.75	4.75	4	4	4	5
4	4	4	4	1	1	1	2	1.25	2.75	3.75	3.75	3.75	4.75	4	4	4	5
4	4	4	4	5	4	4	4	4.25	-0.25	4.75	3.75	3.75	3.75	5	4	4	4
5	5	5	5	4	3	4	3	3.5	1.5	5.5	4.5	5.5	4.5	6	5	6	5
3	3	3	3	4	5	4	3	4	-1	3	4	3	2	3	4	3	2
4	4	4	4	3	4	4	3	3.5	0.5	3.5	4.5	4.5	3.5	4	5	5	4
4	4	4	4	3	1	3	3	2.5	1.5	4.5	2.5	4.5	4.5	5	3	5	5
4	4	4	4	3	4	3	3	3.25	0.75	3.75	4.75	3.75	3.75	4	5	4	4
4	4	4	4	4	3	4	2	3.25	0.75	4.75	3.75	4.75	2.75	5	4	5	3
5	5	5	5	4	4	4	3	3.75	1.25	5.25	5.25	5.25	4.25	5	5	5	4
5	5	5	5	4	4	4	3	3.75	1.25	5.25	5.25	5.25	4.25	5	5	5	4
3	3	3	3	4	4	3	3	3.5	-0.5	3.5	3.5	2.5	2.5	4	4	3	3
4	4	4	4	2	2	3	2	2.25	1.75	3.75	3.75	4.75	3.75	4	4	5	4
4	4	4	4	4	4	4	4	4	0	4	4	4	4	4	4	4	4
3	3	3	3	5	5	4	4	4.5	-1.5	3.5	3.5	2.5	2.5	4	4	3	3
5	5	5	5	5	4	5	4	4.5	0.5	5.5	4.5	5.5	4.5	6	5	6	5
2	2	2	2	3	3	3	3	3	-1	2	2	2	2	2	2	2	2
4	4	4	4	4	4	3	2	3.25	0.75	4.75	4.75	3.75	2.75	5	5	4	3
3	3	3	3	3	4	4	3	3.5	-0.5	2.5	3.5	3.5	2.5	3	4	4	3
2	2	2	2	4	4	4	3	3.75	-1.75	2.25	2.25	2.25	1.25	2	2	2	1
3	3	3	3	3	3	3	3	3	0	3	3	3	3	3	3	3	3
4	4	4	4	3	3	3	2	2.75	1.25	4.25	4.25	4.25	3.25	4	4	4	3
3	3	3	3	5	5	5	5	5	-2	3	3	3	3	3	3	3	3
3	3	3	3	5	5	4	4	4.5	-1.5	3.5	3.5	2.5	2.5	4	4	3	3
4	4	4	4	4	4	4	4	4	0	4	4	4	4	4	4	4	4
1	1	1	1	4	4	4	3	3.75	-2.75	1.25	1.25	1.25	0.25	1	1	1	0
5	5	5	5	4	4	4	3	3.75	1.25	5.25	5.25	5.25	4.25	5	5	5	4
5	5	5	5	5	5	5	5	5	0	5	5	5	5	5	5	5	5
5	5	5	5	4	4	4	3	3.75	1.25	5.25	5.25	5.25	4.25	5	5	5	4
3	3	3	3	3	3	3	3	3	0	3	3	3	3	3	3	3	3
4	4	4	4	3	1	3	2	2.25	1.75	4.75	2.75	4.75	3.75	5	3	5	4
4	4	4	4	3	4	4	3	3.5	0.5	3.5	4.5	4.5	3.5	4	5	5	4
5	5	5	5	4	5	4	4	4.25	0.75	4.75	5.75	4.75	4.75	5	6	5	5
5	5	5	5	5	5	3	4	4.25	0.75	5.75	5.75	3.75	4.75	6	6	4	5
4	4	4	4	4	4	3	3	3.5	0.5	4.5	4.5	3.5	3.5	5	5	4	4
5	5	5	5	1	4	3	3	2.75	2.25	3.25	6.25	5.25	5.25	3	6	5	5
2	1	1	1.33333	2	3	3	3	2.75	-1.41667	0.583333	1.58333	1.58333	1.58333	1	2	2	2
4	3	3	3.33333	4	3	4	4	3.75	-0.416667	3.58333	2.58333	3.58333	3.58333	4	3	4	4
3	2	2	2.33333	4	4	4	4	4	-1.66667	2.33333	2.33333	2.33333	2.33333	2	2	2	2
5	4	4	4.33333	4	5	4	3	4	0.333333	4.33333	5.33333	4.33333	3.33333	4	5	4	3
5	4	4	4.33333	3	2	3	2	2.5	1.83333	4.83333	3.83333	4.83333	3.83333	5	4	5	4
5	4	4	4.33333	5	5	4	3	4.25	0.0833333	5.08333	5.08333	4.08333	3.08333	5	5	4	3
5	4	5	4.66667	5	4	4	4	4.25	0.416667	5.41667	4.41667	4.41667	4.41667	5	4	4	4
4	4	4	4	3	3	4	3	3.25	0.75	3.75	3.75	4.75	3.75	4	4	5	4
5	5	4	4.66667	4	4	4	4	4	0.666667	4.66667	4.66667	4.66667	4.66667	5	5	5	5
4	4	4	4	4	4	5	4	4.25	-0.25	3.75	3.75	4.75	3.75	4	4	5	4
5	5	4	4.66667	5	5	4	3	4.25	0.416667	5.41667	5.41667	4.41667	3.41667	5	5	4	3
5	4	5	4.66667	5	5	4	4	4.5	0.166667	5.16667	5.16667	4.16667	4.16667	5	5	4	4
3	2	2	2.33333	4	5	4	3	4	-1.66667	2.33333	3.33333	2.33333	1.33333	2	3	2	1
4	5	4	4.33333	4	4	3	3	3.5	0.833333	4.83333	4.83333	3.83333	3.83333	5	5	4	4
5	4	4	4.33333	5	5	4	4	4.5	-0.166667	4.83333	4.83333	3.83333	3.83333	5	5	4	4
5	4	5	4.66667	4	4	4	3	3.75	0.916667	4.91667	4.91667	4.91667	3.91667	5	5	5	4
3	4	4	3.66667	4	4	3	3	3.5	0.166667	4.16667	4.16667	3.16667	3.16667	4	4	3	3
3	4	3	3.33333	3	1	3	2	2.25	1.08333	4.08333	2.08333	4.08333	3.08333	4	2	4	3
3	3	3	3	4	5	3	4	4	-1	3	4	2	3	3	4	2	3
1	1	1	1	1	4	3	3	2.75	-1.75	-0.75	2.25	1.25	1.25	-1	2	1	1
4	4	4	4	1	4	3	3	2.75	1.25	2.25	5.25	4.25	4.25	2	5	4	4
3	3	3	3	5	5	4	4	4.5	-1.5	3.5	3.5	2.5	2.5	4	4	3	3
3	3	3	3	5	4	4	5	4.5	-1.5	3.5	2.5	2.5	3.5	4	3	3	4
4	4	4	4	3	4	5	3	3.75	0.25	3.25	4.25	5.25	3.25	3	4	5	3
3	3	3	3	3	4	5	3	3.75	-0.75	2.25	3.25	4.25	2.25	2	3	4	2
4	4	4	4	4	4	4	3	3.75	0.25	4.25	4.25	4.25	3.25	4	4	4	3
3	3	3	3	4	5	4	4	4.25	-1.25	2.75	3.75	2.75	2.75	3	4	3	3
4	4	4	4	5	5	5	4	4.75	-0.75	4.25	4.25	4.25	3.25	4	4	4	3
4	4	4	4	3	4	2	1	2.5	1.5	4.5	5.5	3.5	2.5	5	6	4	3
5	5	5	5	3	3	3	3	3	2	5	5	5	5	5	5	5	5
3	3	3	3	4	5	4	4	4.25	-1.25	2.75	3.75	2.75	2.75	3	4	3	3
5	5	5	5	5	5	5	5	5	0	5	5	5	5	5	5	5	5
4	4	4	4	4	5	4	4	4.25	-0.25	3.75	4.75	3.75	3.75	4	5	4	4
4	4	4	4	3	3	3	3	3	1	4	4	4	4	4	4	4	4
2	2	2	2	4	1	3	2	2.5	-0.5	3.5	0.5	2.5	1.5	4	1	3	2
2	2	2	2	4	4	4	3	3.75	-1.75	2.25	2.25	2.25	1.25	2	2	2	1
4	4	4	4	3	3	4	3	3.25	0.75	3.75	3.75	4.75	3.75	4	4	5	4
5	5	5	5	3	4	4	4	3.75	1.25	4.25	5.25	5.25	5.25	4	5	5	5
5	5	5	5	3	5	4	5	4.25	0.75	3.75	5.75	4.75	5.75	4	6	5	6
3	3	3	3	5	3	4	5	4.25	-1.25	3.75	1.75	2.75	3.75	4	2	3	4
2	2	2	2	4	5	4	5	4.5	-2.5	1.5	2.5	1.5	2.5	2	3	2	3
4	4	4	4	4	5	5	4	4.5	-0.5	3.5	4.5	4.5	3.5	4	5	5	4
3	3	3	3	4	5	2	3	3.5	-0.5	3.5	4.5	1.5	2.5	4	5	2	3
4	4	4	4	3	3	3	4	3.25	0.75	3.75	3.75	3.75	4.75	4	4	4	5
4	4	4	4	2	2	2	1	1.75	2.25	4.25	4.25	4.25	3.25	4	4	4	3
5	5	5	5	2	2	3	3	2.5	2.5	4.5	4.5	5.5	5.5	5	5	6	6
5	5	5	5	3	4	4	3	3.5	1.5	4.5	5.5	5.5	4.5	5	6	6	5
5	5	5	5	4	4	4	4	4	1	5	5	5	5	5	5	5	5
3	3	3	3	4	4	3	4	3.75	-0.75	3.25	3.25	2.25	3.25	3	3	2	3
2	2	2	2	4	4	4	4	4	-2	2	2	2	2	2	2	2	2
4	4	4	4	5	5	5	5	5	-1	4	4	4	4	4	4	4	4
5	5	5	5	5	5	5	4	4.75	0.25	5.25	5.25	5.25	4.25	5	5	5	4
5	5	5	5	4	4	4	3	3.75	1.25	5.25	5.25	5.25	4.25	5	5	5	4
5	5	5	5	4	5	4	4	4.25	0.75	4.75	5.75	4.75	4.75	5	6	5	5
4	4	4	4	5	5	5	5	5	-1	4	4	4	4	4	4	4	4
3	3	3	3	4	3	3	3	3.25	-0.25	3.75	2.75	2.75	2.75	4	3	3	3
4	4	4	4	4	4	4	4	4	0	4	4	4	4	4	4	4	4
2	2	2	2	4	4	3	4	3.75	-1.75	2.25	2.25	1.25	2.25	2	2	1	2
2	2	2	2	4	4	2	3	3.25	-1.25	2.75	2.75	0.75	1.75	3	3	1	2
5	5	5	5	4	5	4	3	4	1	5	6	5	4	5	6	5	4
5	5	5	5	3	2	3	3	2.75	2.25	5.25	4.25	5.25	5.25	5	4	5	5
4	4	4	4	5	5	5	5	5	-1	4	4	4	4	4	4	4	4
4	4	4	4	4	4	3	3	3.5	0.5	4.5	4.5	3.5	3.5	5	5	4	4
5	5	5	5	3	3	3	3	3	2	5	5	5	5	5	5	5	5
4	4	4	4	3	4	4	3	3.5	0.5	3.5	4.5	4.5	3.5	4	5	5	4
4	4	4	4	4	4	4	4	4	0	4	4	4	4	4	4	4	4
5	5	5	5	5	4	5	4	4.5	0.5	5.5	4.5	5.5	4.5	6	5	6	5
4	4	4	4	4	4	3	3	3.5	0.5	4.5	4.5	3.5	3.5	5	5	4	4
3	3	3	3	4	4	4	4	4	-1	3	3	3	3	3	3	3	3
5	5	5	5	5	5	4	5	4.75	0.25	5.25	5.25	4.25	5.25	5	5	4	5
4	4	4	4	4	3	3	3	3.25	0.75	4.75	3.75	3.75	3.75	5	4	4	4
4	4	4	4	3	3	1	1	2	2	5	5	3	3	5	5	3	3
4	4	4	4	3	5	5	5	4.5	-0.5	2.5	4.5	4.5	4.5	3	5	5	5
3	3	3	3	3	4	4	4	3.75	-0.75	2.25	3.25	3.25	3.25	2	3	3	3
2	2	2	2	4	4	4	1	3.25	-1.25	2.75	2.75	2.75	-0.25	3	3	3	0
2	2	2	2	3	2	2	2	2.25	-0.25	2.75	1.75	1.75	1.75	3	2	2	2
2	2	2	2	4	3	3	3	3.25	-1.25	2.75	1.75	1.75	1.75	3	2	2	2
3	3	3	3	5	5	4	5	4.75	-1.75	3.25	3.25	2.25	3.25	3	3	2	3
1	1	1	1	4	4	3	3	3.5	-2.5	1.5	1.5	0.5	0.5	2	2	1	1
4	4	4	4	4	4	4	4	4	0	4	4	4	4	4	4	4	4
3	3	3	3	5	4	4	4	4.25	-1.25	3.75	2.75	2.75	2.75	4	3	3	3
4	4	4	4	4	4	3	3	3.5	0.5	4.5	4.5	3.5	3.5	5	5	4	4
4	4	4	4	4	4	4	4	4	0	4	4	4	4	4	4	4	4
3	3	3	3	5	5	5	4	4.75	-1.75	3.25	3.25	3.25	2.25	3	3	3	2
4	4	4	4	3	4	3	3	3.25	0.75	3.75	4.75	3.75	3.75	4	5	4	4
4	4	4	4	1	3	3	1	2	2	3	5	5	3	3	5	5	3
2	2	2	2	4	3	4	3	3.5	-1.5	2.5	1.5	2.5	1.5	3	2	3	2
1	1	1	1	3	4	3	3	3.25	-2.25	0.75	1.75	0.75	0.75	1	2	1	1
2	2	2	2	3	4	3	3	3.25	-1.25	1.75	2.75	1.75	1.75	2	3	2	2
2	2	2	2	4	5	4	4	4.25	-2.25	1.75	2.75	1.75	1.75	2	3	2	2
4	4	4	4	4	3	2	3	3	1	5	4	3	4	5	4	3	4
3	5	2	3.33333	4	4	4	3	3.75	-0.416667	3.58333	3.58333	3.58333	2.58333	4	4	4	3
3	2	2	2.33333	5	4	5	5	4.75	-2.41667	2.58333	1.58333	2.58333	2.58333	3	2	3	3
2	1	2	1.66667	4	3	4	3	3.5	-1.83333	2.16667	1.16667	2.16667	1.16667	2	1	2	1
2	4	3	3	3	3	3	3	3	0	3	3	3	3	3	3	3	3
2	1	2	1.66667	4	5	4	3	4	-2.33333	1.66667	2.66667	1.66667	0.666667	2	3	2	1
5	3	4	4	3	2	4	2	2.75	1.25	4.25	3.25	5.25	3.25	4	3	5	3
4	5	4	4.33333	4	5	5	3	4.25	0.0833333	4.08333	5.08333	5.08333	3.08333	4	5	5	3
5	4	5	4.66667	4	5	4	4	4.25	0.416667	4.41667	5.41667	4.41667	4.41667	4	5	4	4
4	5	4	4.33333	1	3	4	2	2.5	1.83333	2.83333	4.83333	5.83333	3.83333	3	5	6	4
5	4	4	4.33333	4	4	4	4	4	0.333333	4.33333	4.33333	4.33333	4.33333	4	4	4	4
4	4	4	4	5	5	5	5	5	-1	4	4	4	4	4	4	4	4

## Sheet: original
A1	A2	A3	A4	A5	B1	B2	B3	C1	C2	C3	D1	D2	D3	F1	F2	F3	F4	G1	G2	G3	G4	G5	H1	H2	H3	H4
4	4	4	4	4	3	3	3	3	4	3	4	3	4	4	4	4	3	2	5	4	4	4	2	4	3	2
4	4	4	4	4	4	4	4	2	2	2	4	2	5	4	3	4	3	2	3	2	3	3	3	3	3	2
5	5	4	5	5	3	3	3	5	5	5	5	5	5	5	5	5	5	5	4	4	5	6	5	5	5	5
4	5	5	5	5	5	3	4	3	4	4	4	4	5	4	2	2	4	2	5	4	4	4	3	5	4	3
4	4	4	5	4	4	4	4	3	3	3	4	2	4	3	3	4	4	5	4	5	4	4	4	5	4	4
4	4	4	4	3	4	4	4	3	3	3	3	3	4	4	4	3	3	3	3	3	4	2	3	3	3	3
5	5	5	5	4	3	3	3	4	4	4	4	3	3	4	4	4	4	3	2	3	4	4	4	4	5	3
3	3	3	5	3	4	4	4	3	3	3	4	4	4	2	3	3	3	3	4	6	4	4	2	3	3	3
4	4	3	4	4	3	3	3	4	4	4	4	4	4	4	3	4	4	3	4	4	3	3	4	4	3	2
3	3	2	2	3	2	3	3	3	3	3	3	4	4	4	3	2	3	3	3	3	3	3	4	4	4	3
3	3	2	3	3	3	4	4	4	4	4	4	4	4	4	4	4	3	3	3	3	3	4	4	4	4	3
4	4	4	4	4	5	2	5	3	3	3	5	5	5	5	5	4	5	4	4	4	4	4	3	4	4	4
5	2	4	4	4	4	4	4	1	1	1	3	3	3	2	3	2	2	1	4	2	3	1	3	3	3	2
3	3	3	3	3	4	4	2	2	2	2	2	2	2	2	1	1	1	1	2	1	0	2	2	2	2	2
4	3	4	4	3	4	4	4	3	3	3	3	3	3	3	4	3	3	3	2	2	2	5	3	3	3	2
4	4	4	4	4	5	5	5	2	2	2	4	4	4	3	3	4	3	4	5	4	3	3	4	5	5	3
4	4	3	3	4	2	2	2	1	1	1	3	4	4	1	1	1	2	2	3	3	3	2	2	2	3	3
3	4	4	4	3	1	1	1	2	2	2	4	3	4	2	2	3	2	4	5	5	6	6	4	3	3	2
3	3	3	3	3	4	4	4	2	2	2	4	5	5	2	1	2	2	4	5	4	3	5	4	5	4	5
4	4	5	4	4	3	3	3	1	1	1	3	3	3	2	1	1	1	2	4	3	4	2	3	4	4	3
4	4	4	4	5	5	4	5	3	3	3	3	3	3	1	2	1	1	4	4	3	4	5	5	5	5	3
3	3	3	3	4	5	5	2	2	2	2	4	3	4	3	3	2	1	4	4	4	4	4	5	5	4	3
3	3	3	3	2	2	2	3	2	2	2	4	4	3	3	3	4	5	2	4	3	3	3	5	5	4	4
3	3	3	3	3	3	4	3	3	3	3	2	2	3	2	3	2	3	2	2	4	3	2	4	3	3	2
3	3	3	3	3	2	1	1	3	3	3	3	3	3	3	3	4	3	2	4	3	3	4	4	3	3	3
4	6	6	5	4	2	2	4	5	5	5	5	5	5	4	5	5	5	6	5	5	5	6	5	5	4	5
3	3	3	3	5	4	2	2	4	4	4	4	3	3	4	3	4	3	4	5	4	4	5	4	4	4	3
4	4	4	4	4	4	4	5	3	3	3	4	3	5	4	4	5	4	4	3	4	4	5	4	4	3	3
4	5	4	4	6	4	5	5	4	4	4	4	3	3	4	3	4	5	5	6	4	6	3	4	4	5	3
4	4	4	4	4	4	4	5	1	1	1	5	5	3	5	3	4	5	6	4	5	4	5	6	5	4	6
4	4	4	4	4	5	4	4	2	2	2	5	5	5	3	3	4	3	3	5	5	3	5	5	5	6	6
3	3	3	3	5	5	4	5	3	3	3	4	4	4	4	3	3	3	3	3	4	4	4	4	4	4	4
3	3	3	3	5	4	4	5	4	3	4	4	4	4	3	3	4	3	3	4	3	4	1	2	3	2	2
3	3	3	5	3	2	2	2	2	2	2	2	2	2	3	2	2	3	4	3	4	2	4	4	3	3	2
4	4	4	6	4	5	5	4	4	4	5	4	5	4	4	4	4	5	4	5	4	4	5	4	4	4	3
3	3	3	3	3	2	2	2	5	4	5	4	3	3	4	3	4	3	3	3	3	3	3	3	3	2	2
6	4	4	4	4	1	2	1	4	4	4	5	4	5	5	5	5	4	4	5	5	4	5	4	5	4	4
5	5	5	5	5	2	1	1	4	4	4	5	3	3	5	4	5	4	5	3	6	3	3	5	6	6	4
4	5	5	4	4	1	2	1	4	5	4	4	3	3	4	4	4	5	3	2	4	3	5	4	5	4	4
3	3	3	3	3	4	4	4	4	4	4	4	2	4	3	2	4	2	4	3	5	4	5	3	4	3	3
4	4	4	4	4	5	5	5	4	4	4	4	4	4	4	4	4	5	4	4	3	3	4	5	5	5	3
4	4	4	4	4	3	3	3	4	4	4	5	4	3	5	4	5	4	4	5	4	4	5	5	5	4	4
3	3	3	3	3	3	3	3	3	3	3	3	3	3	4	3	3	3	3	3	4	3	3	3	4	3	2
3	3	3	3	5	5	5	5	4	4	4	4	2	4	4	2	5	3	2	3	4	2	2	4	2	3	3
4	4	5	4	5	4	4	4	4	3	4	4	4	4	3	3	4	3	5	4	4	5	4	3	5	4	5
3	3	3	3	3	5	5	5	3	3	3	3	3	3	3	3	3	4	2	3	3	1	4	4	4	3	2
4	4	4	4	4	4	4	4	5	5	5	5	5	5	5	4	4	5	5	4	4	5	4	5	5	4	3
3	3	3	3	3	1	1	1	5	5	5	5	4	5	4	3	4	3	3	3	3	4	3	3	5	4	3
4	4	4	4	4	2	2	2	4	4	4	4	5	5	4	3	4	3	4	3	4	3	3	5	4	5	4
3	3	3	3	3	5	5	5	3	4	3	3	3	4	3	3	3	4	3	3	3	4	4	4	4	3	3
4	4	4	4	4	5	5	5	5	5	5	5	4	3	4	5	4	5	4	5	5	3	6	5	5	4	3
5	4	5	4	5	5	5	5	5	5	5	5	4	3	4	5	4	5	5	4	5	5	5	4	5	5	4
4	5	4	4	4	4	3	3	5	5	5	4	5	5	5	4	5	4	4	3	3	3	5	5	5	5	4
4	6	5	4	5	4	4	4	3	3	3	4	5	4	4	5	3	5	4	3	3	4	5	5	4	4	4
5	5	5	6	5	3	5	4	5	5	5	5	5	5	5	4	4	5	5	5	6	5	6	5	5	4	4
3	4	4	3	3	5	5	5	4	4	4	3	3	3	4	3	3	3	3	4	4	3	3	4	4	3	3
3	3	4	6	4	5	3	5	4	4	4	4	3	4	4	4	5	4	4	4	5	4	5	4	4	3	4
5	4	4	4	5	4	4	4	5	5	5	4	5	4	5	5	5	4	4	4	4	4	5	5	5	5	4
4	4	3	5	4	3	3	3	4	4	4	4	5	3	4	4	5	4	3	5	4	4	3	3	5	6	4
4	4	3	5	4	4	5	4	4	4	4	5	3	4	4	5	4	4	4	4	5	3	4	5	3	5	5
3	4	3	5	5	2	2	2	3	3	3	4	3	2	5	4	4	4	4	3	3	3	4	3	4	2	4
4	4	3	5	5	2	2	2	4	4	4	3	4	4	3	3	4	3	3	4	4	3	4	5	4	4	2
3	3	4	5	4	2	2	2	3	3	3	4	4	5	3	3	3	4	2	4	2	3	4	5	5	4	4
4	4	4	4	5	5	5	5	4	4	4	4	3	4	2	2	3	2	4	4	4	4	4	5	3	5	5
3	3	4	4	4	2	1	1	3	3	3	3	3	3	4	3	4	4	3	3	2	3	3	5	5	4	5
4	4	4	4	4	4	5	4	4	4	4	5	4	3	3	4	4	4	4	3	4	3	4	4	4	4	3
4	4	5	5	5	1	1	2	4	3	4	5	4	4	4	3	4	4	5	3	5	4	3	5	4	3	3
4	4	4	4	5	3	1	2	4	4	4	4	4	3	3	3	4	3	2	2	3	4	2	4	3	3	4
4	4	4	4	4	1	2	1	4	4	4	4	5	3	4	4	4	3	3	3	4	4	4	4	3	4	5
2	3	3	2	2	2	2	2	5	5	5	2	4	3	3	3	2	3	6	5	4	4	5	4	2	3	4
4	6	6	5	4	4	4	4	3	3	3	4	2	3	3	4	3	3	4	4	2	2	3	3	4	4	4
5	5	5	4	4	4	3	4	3	3	3	3	3	5	4	5	5	5	3	4	4	3	3	6	5	5	4
4	4	4	4	4	3	4	3	5	5	5	5	4	4	5	4	5	5	5	4	4	6	5	5	5	5	5
4	4	4	4	4	3	1	1	5	5	5	4	3	4	4	4	5	4	3	4	3	5	3	6	5	4	4
5	5	4	3	4	3	4	3	4	4	4	4	3	4	4	4	4	5	3	2	3	2	3	4	4	4	4
5	5	4	4	4	4	4	5	5	5	5	3	3	5	5	5	4	5	5	4	5	5	6	4	3	3	4
4	4	4	4	5	2	3	2	4	4	4	3	3	4	4	5	4	4	3	3	4	3	4	4	4	4	3
5	4	5	4	7	3	2	2	5	5	5	5	4	4	4	5	5	5	4	5	6	5	6	4	5	4	5
4	3	3	4	4	4	5	4	5	5	5	5	4	5	3	4	3	3	4	6	5	4	3	5	6	5	4
4	4	4	4	4	3	2	3	4	4	4	3	3	3	3	3	4	3	3	3	3	3	2	4	2	2	3
2	2	2	2	2	2	3	2	5	5	5	2	4	3	4	4	4	5	5	4	5	4	5	4	4	3	4
4	4	4	4	4	2	1	1	4	4	4	4	5	3	4	4	5	4	3	4	4	4	5	4	4	4	3
4	4	5	5	5	5	5	5	5	5	5	5	4	4	5	4	5	5	5	5	5	5	6	5	4	5	4
4	5	4	4	3	3	3	3	4	4	4	4	5	3	1	2	2	2	4	4	4	5	4	4	5	3	4
4	4	4	5	4	2	2	2	3	3	3	4	2	5	3	2	3	3	4	6	4	4	4	4	4	5	4
3	3	3	3	3	2	2	2	3	3	3	3	3	2	3	2	2	3	4	3	3	3	5	4	4	5	5
4	4	4	4	4	3	3	3	4	4	4	4	3	5	4	4	4	3	5	6	4	6	6	4	4	4	5
3	5	4	5	4	5	5	5	4	4	4	4	3	4	4	4	3	4	3	4	4	4	4	5	4	5	4
4	6	5	6	5	4	5	5	5	5	5	4	5	3	5	3	5	5	5	4	5	4	5	4	4	5	4
4	4	4	4	4	4	5	4	4	4	4	4	5	3	4	3	3	3	4	4	4	5	5	6	5	4	3
4	4	4	5	6	3	3	4	5	5	5	5	4	4	5	4	5	5	4	4	4	5	5	4	5	5	5
5	4	4	5	5	2	3	2	5	5	5	3	3	5	4	4	5	4	4	4	4	5	5	4	4	4	4
4	4	4	4	4	4	5	5	4	4	4	4	4	5	4	4	4	4	5	6	5	5	6	5	5	4	5
4	5	4	5	4	4	5	4	5	5	5	4	4	5	4	5	4	4	4	6	4	5	5	5	5	5	4
5	5	5	5	4	3	3	4	2	2	2	4	4	5	4	5	4	4	3	4	5	4	3	5	5	4	4
5	5	5	4	5	4	3	3	4	4	4	4	3	4	5	4	4	4	3	4	3	4	4	5	3	6	5
4	4	4	3	4	5	4	5	5	5	5	4	5	4	5	4	5	5	3	4	4	4	3	6	5	5	4
3	2	3	2	2	4	4	5	5	5	5	1	3	2	4	4	5	4	5	6	5	5	5	6	5	4	4
5	5	5	4	3	4	5	5	4	4	4	2	1	2	5	5	5	4	4	4	5	3	5	5	5	5	4
3	3	3	3	3	3	4	3	4	4	4	4	5	3	4	4	5	4	3	3	2	3	3	5	5	5	4
4	4	4	4	4	5	5	4	4	4	4	4	3	4	4	5	4	4	3	3	1	2	4	3	3	4	4
2	4	4	4	4	3	4	3	5	5	5	5	4	3	4	5	5	5	3	4	3	4	4	6	4	4	5
2	3	2	2	2	4	5	5	4	4	4	2	1	2	2	3	2	2	3	2	2	2	3	2	2	2	2
4	4	4	4	4	1	1	1	5	5	5	5	3	4	4	4	3	4	3	4	3	3	4	4	4	4	4
4	4	4	4	4	4	4	4	4	4	4	4	5	3	4	4	4	3	4	4	3	3	5	5	5	4	5
4	4	4	4	4	2	2	2	4	4	4	1	2	1	4	4	3	4	3	2	4	3	4	5	5	4	4
1	1	1	1	1	3	3	3	4	4	4	1	3	1	4	3	4	4	5	5	5	5	4	5	3	4	3
4	4	4	4	4	5	4	4	4	4	4	4	5	4	3	4	4	4	3	4	5	3	4	6	5	4	4
3	5	5	5	5	4	5	5	4	4	4	4	3	4	3	2	3	3	6	4	5	5	6	5	4	4	5
5	5	5	5	4	4	5	4	4	4	4	1	2	3	4	4	3	4	3	3	4	3	4	5	5	5	4
4	4	4	4	4	4	4	4	4	5	4	4	5	4	5	5	5	4	4	4	4	4	4	5	5	4	5
4	4	4	4	4	5	5	5	4	5	4	4	3	4	4	4	5	4	5	3	5	4	5	3	5	4	4
4	4	4	4	4	1	2	2	5	5	5	4	5	4	5	4	5	5	3	4	3	3	4	5	5	4	4
4	4	4	4	4	1	2	1	4	4	4	5	4	4	5	4	4	4	4	4	4	5	5	5	5	5	4
5	4	4	5	5	5	5	2	4	4	4	5	4	4	4	5	4	4	4	5	5	4	4	5	3	5	3
5	3	5	3	5	2	4	4	4	4	4	2	1	2	1	1	2	1	2	3	2	2	1	2	3	3	3
4	5	5	5	5	4	4	4	5	5	5	4	5	4	5	5	5	4	4	4	4	5	4	5	5	4	4
3	4	4	3	3	3	2	3	4	4	4	4	5	3	5	5	4	5	3	4	4	3	3	5	3	5	3
5	5	5	4	5	4	4	2	4	3	3	4	3	4	3	4	3	3	2	3	2	3	3	4	4	4	3
4	4	3	5	5	2	4	4	4	4	3	5	4	4	3	4	4	4	6	4	6	5	6	4	6	5	5
4	4	4	4	4	4	5	4	4	4	4	4	3	4	4	3	4	4	4	4	5	4	5	5	5	4	5
4	4	5	5	6	4	4	5	4	4	4	4	3	3	4	4	5	4	4	4	4	4	5	5	5	3	4
5	5	5	4	5	3	2	2	4	4	4	2	1	2	2	2	2	3	2	3	2	1	3	3	3	3	2
7	3	3	3	4	5	5	5	5	5	5	5	4	5	4	4	5	4	4	3	4	4	5	4	4	3	4
5	5	4	4	5	2	2	2	5	5	5	5	4	4	5	4	5	5	5	5	6	5	5	6	6	4	5
5	2	4	5	5	4	4	4	3	3	3	4	4	5	5	4	4	4	5	5	5	5	6	4	5	4	4
3	3	3	1	2	4	4	4	4	4	4	2	1	2	2	3	2	2	2	2	2	1	2	2	3	2	1
4	4	4	4	5	1	1	1	4	4	4	4	3	5	5	5	4	5	3	4	4	4	4	5	6	5	4
4	4	5	4	4	3	5	5	4	4	4	4	3	4	2	2	2	3	5	5	5	6	6	4	5	3	3
4	2	2	2	4	1	1	1	2	2	2	2	4	3	2	2	3	2	3	4	4	3	5	2	1	1	1
5	5	5	5	5	2	5	3	4	4	4	5	4	5	5	4	4	4	5	5	5	5	5	6	5	6	4
4	4	4	4	4	3	3	2	4	4	4	4	5	4	5	4	4	4	4	2	5	4	5	5	4	4	5
4	4	4	4	4	3	4	4	3	3	3	4	3	4	4	5	4	4	4	3	3	2	4	4	4	5	5
2	2	2	2	2	4	4	2	3	3	3	2	3	3	2	2	3	2	2	2	3	2	2	3	3	2	1
4	4	2	4	2	1	2	1	4	4	4	2	1	2	2	2	2	3	1	2	2	1	2	2	2	2	1
4	3	3	4	3	2	3	2	4	4	4	2	1	2	3	3	4	3	2	2	2	2	3	2	2	2	2
4	4	4	4	4	4	4	4	5	5	5	5	4	4	4	3	4	4	2	4	3	2	3	5	5	4	3
4	4	4	4	4	5	5	5	4	4	4	2	2	1	5	4	4	4	3	5	3	3	4	6	5	6	5
5	4	4	5	5	5	5	5	5	5	5	5	4	4	5	4	5	5	5	6	4	5	6	5	5	5	6
4	4	4	4	4	3	3	3	4	4	4	2	1	2	4	4	5	4	2	2	3	2	2	3	1	2	2
5	5	5	5	5	3	3	3	4	4	4	5	4	3	3	3	3	4	6	5	4	5	5	4	6	5	5
5	3	5	5	6	2	2	2	5	5	5	2	4	4	3	3	4	3	4	5	3	3	4	3	3	3	2
3	3	3	3	3	4	4	4	4	4	4	3	4	2	3	4	3	3	4	4	4	5	5	4	4	4	3
5	4	5	4	6	5	5	5	2	2	2	3	4	5	5	4	4	4	3	4	3	4	4	5	4	3	3
4	4	4	6	4	4	4	4	4	4	4	1	2	3	4	5	4	4	5	4	5	4	5	5	4	3	5
4	4	4	4	5	1	1	1	4	4	4	3	2	4	3	3	4	3	5	5	5	6	6	4	5	4	4
4	4	4	5	4	3	3	3	4	4	4	4	5	4	4	4	4	5	4	4	4	4	4	4	6	4	5
4	4	4	4	6	3	3	3	5	5	5	4	5	4	4	4	5	4	4	5	5	5	6	5	5	4	4
3	3	3	3	5	5	3	5	4	4	4	4	3	4	4	5	4	4	4	5	4	4	3	5	6	4	3
5	5	5	5	5	2	5	5	5	5	5	5	4	3	4	4	5	5	4	4	3	5	3	5	4	6	6
5	5	5	3	5	3	5	3	5	5	5	5	4	4	5	4	5	4	4	5	5	5	6	5	6	5	6
5	4	5	4	4	2	3	3	4	4	4	4	3	4	2	2	3	2	3	4	2	2	4	4	2	3	4
2	5	5	5	5	2	3	2	4	4	4	4	2	4	3	2	2	3	6	5	4	5	6	5	4	5	5
3	5	5	5	5	4	5	4	4	4	4	4	3	4	5	4	4	4	3	5	5	4	3	5	4	4	3
3	5	5	5	5	4	4	4	2	2	2	3	4	3	5	5	4	4	4	3	4	4	2	4	3	5	5
5	5	4	4	4	4	4	4	2	2	2	4	3	4	3	2	2	2	5	6	6	5	4	4	3	4	4
3	3	5	5	5	4	4	4	4	4	4	4	5	4	3	4	3	3	6	4	5	5	6	5	4	5	4
5	4	4	4	4	3	3	3	5	5	5	5	4	4	5	5	4	5	6	5	5	5	5	4	2	3	4
5	5	5	5	5	5	5	5	5	5	5	5	4	5	4	4	4	3	2	4	2	2	3	5	6	4	4
4	4	4	4	4	2	4	3	4	4	4	5	4	4	4	4	5	4	5	3	4	3	4	4	5	4	3
4	4	4	6	4	4	4	3	2	2	2	4	5	3	4	5	4	4	3	3	2	2	3	5	5	5	4
4	3	3	3	4	4	2	4	4	4	4	5	4	4	5	4	4	4	3	3	2	2	3	5	5	4	4
3	3	3	5	3	2	4	4	4	4	4	4	5	4	4	5	4	4	3	4	2	3	4	5	5	4	3
2	3	3	3	3	3	3	3	3	3	3	3	4	3	5	5	4	5	4	4	5	3	3	4	2	3	4
4	5	4	5	5	5	5	5	5	5	5	4	5	5	4	4	4	5	5	5	5	4	6	5	4	4	4
4	5	4	5	5	4	4	4	3	3	3	4	3	4	3	3	4	3	5	5	4	5	5	4	4	4	3
5	5	4	5	4	4	4	4	4	4	4	4	4	3	3	4	3	3	4	5	5	5	6	4	4	4	4
4	4	4	4	4	4	4	4	4	4	4	4	4	4	5	4	4	4	4	6	5	5	5	4	5	4	4
3	3	3	3	3	3	3	3	3	3	3	3	3	3	3	4	3	3	5	4	5	5	6	4	3	3	3
1	2	2	3	1	3	4	3	4	4	3	3	2	1	4	4	5	4	5	4	4	3	4	2	1	1	1
4	4	4	4	5	5	4	4	2	2	2	5	5	3	4	4	4	5	5	5	5	5	4	4	4	4	4
3	3	3	3	3	2	2	2	2	2	2	3	4	3	3	3	4	3	4	3	3	4	4	4	4	4	4
2	2	3	3	3	5	4	4	1	1	1	1	1	2	3	4	3	3	5	4	4	4	6	3	3	3	3
3	4	3	5	5	3	4	3	3	3	3	3	3	3	4	3	3	3	4	5	5	5	6	3	4	3	3
4	4	4	6	4	4	4	5	4	4	4	3	3	4	4	5	4	4	5	5	5	5	5	5	5	4	5
5	5	5	5	4	3	4	3	4	4	4	4	5	4	4	4	5	4	3	4	4	3	4	4	4	5	3
5	3	3	4	4	4	5	5	5	5	5	4	5	4	4	4	4	5	4	4	5	5	4	4	5	4	4
5	5	3	5	3	3	4	5	5	5	5	5	4	5	5	5	4	5	3	4	4	4	4	5	5	5	5
4	4	4	5	5	3	4	3	3	3	3	3	2	3	4	5	4	4	3	3	3	4	3	4	4	4	3
5	5	5	5	5	4	3	4	5	5	5	5	4	5	4	3	3	3	4	5	5	5	5	4	5	4	4
5	5	5	5	5	3	5	5	5	5	5	5	4	4	4	3	4	4	4	4	4	5	5	5	5	5	5
5	4	4	4	6	4	4	3	4	4	4	4	2	4	3	3	4	3	3	3	4	4	3	5	5	4	5
3	3	3	3	4	5	3	5	5	5	5	5	4	4	4	4	4	3	3	4	4	3	3	5	5	4	3
5	5	5	5	5	4	3	3	4	4	4	3	5	3	3	3	4	3	2	3	3	3	3	5	5	5	2
5	5	5	5	5	3	4	3	3	3	3	3	3	2	3	4	3	3	5	5	4	4	6	6	5	5	3
4	3	5	3	5	4	4	3	4	4	4	4	3	4	4	3	3	3	3	4	4	5	3	5	5	4	5
4	5	4	5	4	4	3	4	4	4	4	5	4	4	4	5	4	4	3	2	4	2	3	5	5	4	4
5	5	5	5	5	3	4	4	4	4	4	5	4	5	4	4	5	4	3	3	3	2	4	5	5	5	4
5	4	4	4	5	3	3	4	4	4	4	4	5	4	4	4	4	5	4	4	5	4	4	5	4	5	5
4	3	3	3	4	4	4	3	4	4	4	1	1	2	3	3	4	3	2	2	3	2	4	4	4	3	2
4	4	4	5	5	3	3	4	3	3	3	2	3	2	3	4	3	3	5	5	6	4	6	2	2	3	2
4	4	4	4	4	4	4	4	4	4	4	4	3	3	5	4	4	4	3	4	6	3	4	4	4	4	5
4	5	4	5	4	3	3	4	4	4	4	4	3	4	4	5	4	4	4	3	3	4	4	3	4	3	2
4	4	3	3	3	3	4	4	4	4	4	3	3	3	3	3	5	3	2	2	3	3	3	3	3	5	3
3	3	3	3	3	4	4	5	5	5	5	5	5	4	3	3	3	2	3	3	4	2	4	4	4	5	4
5	5	5	5	5	5	5	4	5	5	4	5	4	5	5	5	4	5	3	3	3	4	3	4	5	4	4
5	4	4	4	5	4	3	4	4	5	4	4	5	3	5	2	5	5	5	5	4	5	6	3	4	4	1
3	3	3	3	3	3	4	4	4	5	4	4	5	4	5	4	4	4	3	3	4	2	4	5	4	4	4
3	4	4	3	3	2	2	4	3	4	4	4	4	4	3	4	3	4	2	3	2	3	3	4	5	5	4
2	3	3	2	3	4	3	3	4	2	3	3	2	3	2	2	3	2	4	3	4	4	5	4	4	3	2
3	4	4	4	4	3	4	3	3	3	3	4	4	4	3	3	3	4	6	6	5	4	6	5	5	5	4
4	3	3	3	3	3	4	4	4	3	4	4	4	4	3	3	4	3	4	5	5	3	3	5	3	5	5
4	4	4	4	4	3	4	3	4	3	4	4	4	4	4	5	4	4	4	5	5	5	5	4	4	4	3
3	3	3	3	3	4	4	3	3	3	2	4	4	4	4	3	3	3	3	4	3	3	4	3	3	2	2
5	4	4	5	5	4	3	4	4	2	3	4	4	4	4	5	4	4	4	4	3	4	5	5	5	4	4
3	3	3	4	3	4	3	3	4	4	3	3	3	3	3	3	4	3	5	5	5	4	5	3	3	4	3
4	4	4	4	4	4	3	4	4	5	4	5	5	5	5	5	5	4	4	3	4	4	5	6	5	5	3
4	4	4	4	4	4	4	3	4	3	4	4	4	4	5	5	4	5	5	5	5	5	6	2	5	5	4
5	4	4	4	4	4	3	4	4	2	3	2	2	2	4	5	4	4	5	5	5	3	5	4	4	5	5
5	5	5	5	5	3	4	4	4	4	4	4	4	4	5	4	4	4	3	4	5	4	4	5	5	4	4
4	5	5	5	4	5	4	5	5	4	5	5	5	5	2	2	2	2	4	6	6	5	5	3	6	5	3
4	4	4	4	4	4	4	3	4	3	2	4	4	4	3	3	3	3	3	4	3	3	3	5	4	5	5
4	4	4	4	4	3	3	4	3	5	4	5	4	4	5	5	5	5	4	5	4	4	5	4	5	5	5
4	4	4	4	4	4	4	3	4	4	3	4	5	4	3	3	3	3	5	5	5	5	7	5	4	5	4
4	4	4	4	4	4	3	4	4	2	3	4	4	5	3	3	3	3	3	3	2	1	4	4	4	5	4
4	4	4	4	4	4	3	4	5	4	5	5	5	5	3	3	3	3	4	3	4	3	4	4	5	4	3
4	4	5	5	5	4	3	4	4	3	3	4	4	5	2	2	2	2	5	5	6	5	6	4	4	3	3
2	3	3	3	3	3	3	4	3	4	3	3	4	3	3	3	3	3	5	5	5	5	6	3	3	4	4
3	3	4	4	4	3	4	3	4	3	3	5	4	4	4	4	4	4	3	3	3	2	4	4	4	4	4
4	4	4	2	4	3	4	4	3	4	3	4	5	4	4	4	4	4	4	4	5	5	5	4	5	4	4
4	4	4	4	4	3	3	4	4	3	4	3	3	4	3	3	3	3	2	2	3	3	4	4	2	4	3
4	4	4	4	4	3	4	3	4	3	4	4	4	4	4	4	4	4	4	5	5	5	6	6	5	5	5
3	4	4	4	3	3	4	4	4	2	3	4	4	4	4	4	4	4	4	5	4	5	5	3	4	3	2
4	4	4	4	4	2	3	2	3	2	4	4	4	4	5	4	4	4	5	5	4	4	5	3	3	3	3
4	5	5	5	5	3	3	4	3	4	3	4	4	4	4	4	4	4	3	4	4	4	5	3	4	4	4
4	4	4	4	4	4	3	4	4	3	5	4	4	4	4	4	4	4	4	4	4	4	5	4	4	4	4
4	4	4	4	4	3	4	4	4	3	4	4	4	5	4	4	4	4	2	3	3	2	3	5	2	4	4
4	4	4	4	5	4	3	4	2	2	3	4	5	4	4	4	5	4	5	5	5	5	6	4	3	5	4
4	4	4	4	4	4	4	3	4	4	4	5	4	4	4	4	4	4	2	2	3	3	3	4	5	4	5
4	4	4	4	4	4	3	4	4	4	5	5	4	5	5	5	5	5	5	5	4	5	5	5	4	4	5
4	4	4	4	5	4	4	4	4	5	4	4	4	3	4	4	4	4	5	4	5	5	4	4	4	5	4
2	1	3	4	4	5	5	5	4	3	4	4	4	4	4	4	4	4	3	2	4	3	2	3	4	5	5
4	4	4	4	4	3	4	4	4	5	4	5	5	5	5	5	5	5	6	4	6	6	5	6	6	4	5
3	3	3	3	3	3	3	3	3	3	3	3	3	3	3	3	3	3	4	4	6	5	6	4	4	2	4
3	5	5	5	5	4	4	4	3	3	3	4	4	4	3	3	3	3	4	3	4	2	4	4	5	3	5
4	4	4	4	4	3	3	3	3	4	4	4	4	4	3	3	3	3	6	6	5	4	4	4	2	4	2
4	4	4	4	4	3	4	3	3	4	4	4	4	5	3	3	3	3	3	2	4	3	3	3	3	4	3
3	3	3	3	2	3	2	2	3	2	3	3	2	2	3	3	3	3	4	3	3	4	3	3	2	3	2
5	5	5	5	4	4	4	4	5	4	3	5	4	5	5	5	5	5	2	3	4	2	4	5	5	5	4
4	4	4	4	4	5	4	4	4	3	4	4	4	5	4	4	4	4	4	3	3	3	2	4	4	5	3
6	4	4	4	4	4	4	4	4	3	4	3	3	3	4	4	4	4	4	5	4	4	5	4	4	4	4
4	4	4	4	4	3	3	3	4	3	3	3	3	3	4	4	4	4	2	3	3	3	3	3	3	5	3
4	4	5	4	4	3	4	4	4	2	4	4	4	4	4	4	4	4	3	4	3	2	4	5	6	5	6
4	5	4	5	5	4	4	3	5	4	5	4	4	4	5	5	5	5	3	5	4	4	4	4	5	4	4
4	4	4	6	4	4	4	4	5	4	4	4	4	4	4	4	4	4	5	6	5	5	6	5	5	4	4
5	5	5	5	3	3	3	3	5	4	5	4	4	4	4	4	4	4	4	4	5	5	6	5	5	5	5
4	4	4	4	7	4	3	4	4	4	3	5	5	5	4	4	4	4	4	5	5	4	5	4	4	3	4
4	4	4	4	6	4	3	3	4	3	4	4	4	3	5	5	5	5	3	3	4	4	5	5	5	5	5
4	4	4	5	4	3	4	3	4	3	3	4	5	4	4	4	4	4	4	5	6	6	5	4	4	4	3
5	5	5	5	5	3	5	4	5	5	5	4	5	5	5	5	5	5	3	2	3	3	4	3	6	6	5
4	4	4	4	4	3	4	4	4	4	4	4	5	4	4	4	4	4	4	4	3	3	4	5	5	4	4
4	4	4	4	4	5	3	3	3	2	2	1	1	2	2	2	2	2	3	3	3	3	4	4	4	4	4
2	3	2	4	4	4	3	3	3	4	5	3	3	3	3	3	4	3	4	4	5	4	5	3	6	5	5
4	4	4	4	4	5	4	5	5	4	3	4	4	4	4	4	4	4	3	3	4	4	2	5	4	5	4
4	4	4	6	4	3	3	4	3	4	5	4	4	4	5	4	4	4	2	3	3	2	3	4	4	4	4
4	4	4	4	4	3	4	3	4	3	2	4	4	4	4	4	4	4	5	5	6	4	6	4	3	3	3
5	5	5	5	5	4	4	4	5	4	3	5	5	5	3	3	3	3	4	5	5	5	4	4	4	4	3
6	6	4	5	5	3	3	3	3	5	4	5	5	5	5	5	5	5	5	5	5	5	5	5	4	4	4
4	4	4	4	4	3	4	4	3	5	4	5	5	5	5	5	5	5	2	3	2	3	4	5	4	5	3
4	4	4	4	4	4	4	4	4	2	2	3	3	4	4	4	4	4	3	4	4	4	4	3	4	3	3
3	4	4	5	4	4	4	3	4	4	5	3	4	3	4	4	4	4	3	5	5	5	4	3	2	3	2
3	4	4	4	3	4	4	4	4	3	4	5	4	4	5	5	5	5	3	4	3	2	4	4	6	5	4
0	2	2	2	2	3	2	2	4	5	3	2	3	2	3	3	3	3	4	4	4	3	5	4	5	4	4
4	5	4	4	4	5	3	5	4	5	5	4	4	4	4	4	4	4	4	4	4	3	5	5	5	5	4
5	5	5	5	5	3	5	4	5	4	3	5	5	5	5	5	5	5	3	4	4	3	4	5	5	3	4
4	4	4	4	4	5	4	5	3	3	4	5	5	5	3	3	3	3	5	6	5	5	4	4	4	3	2
3	3	4	5	4	5	5	3	4	5	4	5	5	5	4	4	4	4	4	4	4	3	5	6	6	5	5
4	4	4	3	3	3	3	3	4	4	3	5	5	4	4	4	4	4	5	5	5	6	6	6	4	6	4
3	6	6	6	5	4	4	4	4	4	5	5	4	5	4	4	4	4	5	5	4	5	4	5	6	5	3
4	4	4	4	4	2	2	2	2	3	5	4	5	5	4	4	4	4	4	4	4	5	5	5	5	5	6
4	4	4	4	6	4	4	4	4	3	4	4	5	4	4	4	4	4	2	2	4	2	4	3	6	4	5
4	5	5	4	4	5	5	5	3	3	5	5	5	4	4	4	4	4	3	4	4	4	4	6	6	4	5
4	4	4	4	4	3	3	3	3	3	5	4	4	4	4	4	4	4	4	6	5	6	4	5	5	6	5
4	4	4	5	4	4	4	4	5	4	5	4	4	4	5	5	5	5	3	6	5	4	4	5	2	4	5
5	6	5	4	5	4	4	4	5	4	3	5	5	5	5	5	5	5	4	5	5	5	3	4	3	3	3
4	4	4	4	4	4	4	4	4	5	4	4	4	4	2	3	3	3	5	4	6	4	4	5	5	5	4
6	5	5	5	4	2	2	2	4	5	4	1	1	1	2	2	2	2	4	4	4	4	5	2	2	2	2
3	4	4	4	4	3	3	3	4	5	4	4	4	5	5	5	5	5	4	4	4	4	5	6	5	5	5
3	1	3	3	3	3	4	4	4	5	4	4	5	4	3	3	3	3	3	4	3	4	5	6	5	5	4
4	4	4	4	4	4	4	3	4	5	3	5	4	4	3	3	3	3	4	4	5	4	5	4	4	3	3
4	4	4	4	4	3	4	4	4	5	4	4	5	4	4	4	4	4	5	5	5	5	5	4	5	4	3
4	4	5	4	4	5	5	4	5	4	4	5	5	4	5	5	5	5	4	4	4	4	5	6	6	5	5
3	4	3	4	4	4	5	5	4	5	4	3	3	3	4	4	4	4	3	4	2	3	4	4	3	4	1
6	5	5	5	5	5	5	4	4	4	5	5	5	5	3	4	4	4	4	4	4	4	5	6	6	4	5
4	4	4	5	5	4	4	4	5	4	4	3	3	3	4	4	4	4	4	5	4	5	5	3	4	4	4
4	4	4	4	5	4	4	4	4	5	3	3	3	4	4	4	4	4	4	4	5	3	5	3	3	3	3
3	4	4	4	4	5	5	5	4	3	5	2	2	2	4	4	4	4	3	3	3	3	3	4	4	3	3
4	5	5	5	5	5	4	4	5	3	5	5	5	4	5	5	5	5	3	3	3	3	4	5	6	4	5
4	4	4	3	4	5	5	4	4	5	3	4	3	3	4	4	4	4	4	5	5	5	6	3	3	3	3
4	4	4	5	4	4	3	3	5	3	4	5	3	3	4	4	4	4	4	5	4	5	5	4	5	5	3
4	4	4	4	3	5	5	4	5	4	3	5	4	5	5	5	5	5	3	3	3	3	3	4	4	4	3
4	4	4	4	4	5	4	4	4	3	4	4	4	5	3	3	3	3	5	5	5	4	4	4	5	4	3
4	4	4	4	2	4	4	5	4	5	3	4	4	4	3	3	3	3	2	3	3	3	4	3	4	3	3
4	4	4	4	4	5	4	4	5	5	5	4	4	4	3	3	3	3	5	5	4	4	4	5	4	4	4
4	4	4	6	4	2	2	3	4	5	4	4	4	4	3	3	3	3	4	4	5	4	4	4	5	5	4
5	5	5	7	5	4	5	5	5	4	3	5	5	5	5	4	4	3	5	5	5	5	5	6	5	4	5
4	4	4	4	4	3	3	4	4	5	3	1	1	1	5	4	3	4	4	4	4	4	5	4	4	4	3
4	4	5	5	5	4	5	5	4	4	3	5	5	4	5	4	4	3	4	4	5	6	5	5	5	5	4
5	5	5	5	5	5	5	4	4	4	5	5	4	5	3	5	4	3	4	5	4	4	4	5	4	4	3
3	4	4	5	4	3	2	2	4	4	5	2	2	2	1	2	2	1	2	2	2	2	3	2	0	3	0
2	2	2	2	2	2	2	3	4	5	4	2	2	2	1	2	2	1	2	3	3	2	2	2	2	2	1
5	5	5	7	5	4	5	5	5	4	3	5	5	5	5	4	4	3	4	4	4	5	5	4	5	4	3
4	4	4	5	5	4	4	3	4	5	4	4	4	4	4	5	4	4	4	4	3	4	5	4	4	4	3
3	5	3	4	4	4	5	5	4	4	5	3	3	3	4	3	5	5	4	5	4	4	5	6	5	5	4
3	4	3	6	4	4	4	3	5	4	4	4	4	4	5	5	4	3	5	4	4	4	5	4	5	5	4
3	4	3	5	4	3	4	4	4	4	5	4	4	4	4	5	4	5	4	4	4	4	4	5	5	4	5
5	4	4	5	4	4	4	3	4	3	4	3	3	3	4	4	4	4	5	4	5	4	4	4	4	4	3
4	4	4	4	4	4	5	5	5	5	4	2	2	2	4	5	4	4	5	4	5	5	5	3	3	3	4
2	2	2	2	2	2	2	3	4	4	5	2	2	2	2	1	1	2	2	2	2	2	2	1	1	2	1
5	4	4	4	4	5	4	4	5	4	4	4	4	4	4	3	4	4	4	4	4	4	4	5	5	5	4
4	4	4	4	6	5	5	4	3	4	4	5	5	5	5	4	4	5	4	3	3	4	4	5	4	4	3
4	4	4	6	4	4	5	5	5	5	4	5	5	5	5	3	4	5	4	3	3	4	4	5	5	5	4
2	1	2	1	2	2	3	3	4	4	5	2	2	2	2	3	2	1	2	3	4	3	2	2	0	2	2
5	4	5	4	5	5	5	5	5	4	4	5	5	5	4	4	5	4	4	5	4	5	6	4	6	3	5
5	4	4	5	4	4	4	4	3	4	4	4	4	4	4	4	3	4	5	5	4	4	4	4	4	4	4
4	4	4	6	4	5	5	5	4	3	5	5	5	5	5	4	3	5	5	5	4	5	5	4	4	4	4
2	2	1	3	2	2	2	2	4	5	4	2	2	2	2	1	2	1	1	2	3	1	1	2	1	0	2
4	5	4	5	5	5	5	5	4	3	5	2	2	2	5	4	4	5	4	5	6	5	5	5	5	5	3
3	4	3	5	5	4	4	4	5	5	4	5	5	5	4	4	4	4	4	6	5	5	5	4	4	5	5
4	4	4	4	4	5	5	5	4	3	4	2	2	2	5	4	3	4	5	4	4	4	5	4	4	6	4
4	4	4	4	4	4	4	4	4	5	4	2	2	2	4	3	5	4	4	5	4	4	5	5	3	5	3
5	5	5	5	4	4	4	4	5	4	4	4	4	4	5	4	5	4	4	5	4	5	6	4	5	5	5
4	4	4	5	4	4	4	4	5	4	5	3	3	3	5	4	5	4	4	4	5	5	6	5	4	4	5
4	4	5	5	4	4	4	4	5	4	4	4	4	4	5	5	4	5	5	5	5	4	5	4	5	5	3
5	5	5	5	4	5	5	5	5	5	4	4	4	4	5	5	5	5	5	4	5	5	5	5	4	5	5
5	5	5	5	3	5	5	5	5	4	5	5	5	5	5	4	4	5	4	4	5	4	5	5	5	5	3
4	4	4	4	4	4	4	3	4	5	4	3	3	3	5	4	4	5	5	5	5	6	6	3	5	6	3
3	4	3	5	5	5	5	5	5	4	3	5	5	5	5	4	4	5	4	5	5	4	6	5	4	3	3
5	5	5	5	5	3	3	4	4	3	2	4	4	4	5	4	4	5	5	5	5	4	5	4	3	5	4
3	3	4	3	3	3	3	3	4	5	4	3	3	3	3	3	3	2	3	4	3	2	4	2	3	3	4
3	3	3	3	3	4	3	4	2	3	1	4	4	4	4	3	4	3	4	5	5	5	5	4	4	2	3
3	3	3	3	3	3	4	3	3	3	3	4	4	4	4	4	3	4	4	3	3	3	5	3	4	4	3
5	5	3	3	4	5	4	4	4	3	4	4	4	4	4	5	4	3	3	3	4	3	4	4	5	4	4
5	5	4	4	4	5	5	4	1	1	2	4	4	4	4	4	4	3	4	5	4	4	5	4	4	4	3
4	4	4	4	4	5	4	4	4	4	5	4	4	4	2	3	3	2	4	5	4	5	5	4	4	4	3
4	4	4	4	4	5	4	5	5	4	3	5	5	5	5	4	3	2	4	4	4	5	6	3	4	4	4
5	5	5	5	5	5	5	4	5	4	3	4	4	4	5	4	5	4	5	5	5	5	5	5	5	4	4
4	4	4	4	2	5	4	4	4	3	4	2	2	2	4	3	4	4	4	5	4	3	4	4	4	4	4
4	4	4	4	4	5	4	5	4	5	5	4	4	4	4	5	4	5	5	4	5	5	5	5	5	4	3
4	4	4	4	5	4	4	5	3	4	4	5	5	5	5	4	4	4	4	4	4	3	4	4	5	6	5
5	4	4	4	5	4	4	4	4	3	2	4	4	4	4	3	4	3	4	4	4	4	4	4	3	3	3
3	3	3	3	3	5	5	5	4	3	3	5	5	5	4	3	4	3	4	3	5	4	5	5	6	4	4
3	3	3	3	3	5	4	4	4	4	3	4	4	4	4	4	3	2	5	5	4	5	5	3	3	3	2
3	3	3	4	4	4	4	5	4	3	4	4	4	4	4	5	4	4	4	5	5	4	5	5	5	5	5
3	3	3	2	2	4	4	5	4	3	4	4	4	4	4	3	3	4	3	4	3	3	3	4	4	4	3
4	4	4	4	4	4	3	3	3	4	3	5	5	5	4	3	3	5	4	4	4	3	5	4	3	4	3
3	3	2	3	3	4	4	5	5	5	4	5	5	5	4	4	5	4	4	4	4	4	5	5	5	5	4
5	4	3	5	3	5	4	4	4	4	5	4	4	4	5	4	4	4	4	3	4	4	4	3	3	4	3
5	3	5	5	5	4	5	4	5	3	3	4	4	4	4	4	5	4	4	4	5	5	5	4	5	4	4
4	3	5	5	3	5	4	4	3	4	5	4	4	4	4	3	5	2	2	4	3	3	4	4	4	4	4
3	4	2	2	2	4	4	5	4	4	5	4	4	4	4	3	5	4	4	4	4	5	4	6	6	5	5
5	5	5	5	5	4	5	4	4	5	4	5	5	5	5	4	4	4	5	4	4	5	5	5	5	4	4
3	2	3	3	3	4	5	5	2	3	3	4	4	4	3	4	3	4	4	4	3	4	5	3	6	6	4
3	4	3	3	3	4	4	4	4	5	5	4	4	4	4	4	5	4	5	5	5	5	4	6	5	6	5
5	5	5	5	5	5	5	5	3	3	2	5	5	5	5	4	4	4	5	4	5	4	5	3	2	1	1
3	3	3	3	3	5	5	5	5	4	4	5	5	5	5	4	4	4	4	5	5	5	4	5	7	4	4
3	3	3	4	3	3	3	3	4	4	3	4	4	4	4	3	3	3	4	3	4	4	5	3	4	3	3
3	3	3	3	3	4	4	4	3	2	3	4	4	4	3	2	4	5	3	4	3	4	4	4	5	5	4
4	4	3	3	3	2	2	2	3	2	3	2	2	2	3	2	2	2	2	2	2	2	3	2	2	3	1
4	4	5	4	4	5	5	4	5	4	4	4	4	4	5	4	4	4	4	4	5	4	5	5	6	6	5
6	4	6	6	5	4	4	4	3	4	3	4	4	4	3	3	3	3	4	5	5	3	4	4	5	4	3
5	5	4	3	3	5	5	4	4	5	4	5	5	5	4	4	4	4	3	4	4	5	5	4	3	5	3
3	3	2	3	3	2	2	3	4	5	3	1	1	1	5	3	4	5	4	5	3	5	5	4	7	5	5
2	2	2	3	3	4	4	5	4	2	3	4	4	4	4	4	2	3	4	5	5	4	4	4	4	4	4
2	2	2	4	4	3	3	4	3	3	3	3	3	3	3	3	3	3	3	4	3	3	4	2	3	3	3
3	3	3	3	3	4	4	3	4	3	4	4	4	4	4	3	2	1	4	4	3	4	5	3	4	4	4
3	3	3	3	2	4	4	3	3	3	4	4	4	4	4	2	3	4	4	5	5	5	5	5	4	5	3
3	3	3	4	3	4	4	4	4	3	2	4	4	4	4	5	3	2	2	3	3	3	4	5	4	5	4
1	1	1	3	2	4	3	3	4	2	2	3	3	3	4	3	3	4	4	5	4	5	5	4	5	4	4
4	4	4	5	4	3	4	3	3	3	3	4	4	4	4	3	3	3	2	3	3	3	4	5	4	3	2
4	4	4	4	4	5	5	4	5	4	3	5	5	5	5	4	3	3	4	4	4	5	5	6	5	5	5
3	3	3	3	2	4	5	4	4	2	2	4	4	4	4	3	2	2	4	2	3	4	4	3	3	3	2
3	3	3	3	3	5	4	4	4	4	2	4	4	4	3	4	4	2	4	4	4	4	4	5	5	4	4
5	5	5	5	5	4	4	3	5	4	3	5	5	5	5	4	4	3	4	5	5	4	6	4	3	5	4
4	4	4	4	5	4	4	3	4	4	5	4	4	4	4	5	4	5	4	4	5	4	4	4	4	4	3
4	5	5	6	5	4	5	4	5	4	5	5	5	5	5	4	4	5	4	5	4	4	5	4	5	5	3
4	4	4	4	3	3	4	3	3	3	5	5	5	5	3	4	5	5	4	4	4	4	4	5	6	5	4
3	2	3	2	3	4	5	3	3	3	5	5	5	5	3	4	3	5	4	5	3	4	5	4	3	4	3
2	1	2	1	2	4	4	4	2	3	2	4	4	4	2	3	4	3	5	4	4	5	5	4	4	4	5
4	4	4	4	4	4	4	4	4	3	5	4	4	4	4	3	2	4	4	3	3	4	4	4	4	4	5
5	5	5	5	5	4	4	4	4	3	4	4	4	4	4	2	5	4	4	4	4	4	5	5	4	4	4
4	4	4	5	4	4	5	5	5	4	3	5	5	5	5	4	4	3	3	3	4	5	4	6	5	6	5
3	5	5	4	5	5	4	5	3	2	2	4	4	4	2	2	2	2	3	5	4	4	4	3	4	3	2
4	4	4	4	4	4	4	5	4	3	3	4	4	4	3	3	3	3	4	4	4	4	5	4	5	5	4
2	2	2	3	3	1	2	1	4	2	4	4	4	4	5	5	5	5	5	6	4	5	5	5	3	5	5
4	5	5	5	4	5	5	4	5	4	5	4	4	4	5	5	5	5	4	6	5	4	5	4	5	4	4
2	2	2	2	2	3	4	3	4	1	5	3	3	3	2	2	2	2	5	5	5	5	5	5	4	5	3
3	3	3	3	3	4	3	3	3	4	3	3	3	3	3	3	3	3	4	5	5	5	5	5	5	5	4
5	5	5	5	5	5	4	5	5	5	4	5	5	5	5	5	5	5	4	3	4	4	5	5	5	5	4
4	3	3	4	4	3	3	4	4	3	2	4	4	4	4	4	4	4	3	3	3	4	5	4	4	3	3
4	3	4	4	3	4	4	5	2	4	3	2	2	2	4	4	4	4	3	2	3	3	3	4	4	5	4
4	4	3	3	4	4	5	4	4	3	5	3	3	3	4	4	4	4	4	4	5	5	4	4	4	4	4
4	4	4	4	4	4	3	3	3	4	4	4	4	4	5	5	5	5	5	4	4	4	5	4	4	3	3
4	4	4	4	4	4	4	3	5	4	5	5	5	5	5	5	5	5	3	5	5	3	5	6	5	6	5
3	3	3	3	3	4	4	3	3	3	3	4	4	4	3	3	3	3	5	4	5	4	5	2	2	2	2
5	5	5	6	6	4	4	4	5	4	5	4	4	4	5	5	5	5	5	5	5	5	5	5	5	4	3
5	5	5	5	5	3	3	3	4	3	4	3	3	3	5	5	5	5	5	5	5	5	4	3	4	4	3
4	4	3	2	2	2	2	2	2	3	2	2	2	2	1	1	1	1	4	3	3	3	4	2	2	2	1
3	3	3	3	2	3	3	3	3	4	3	3	3	3	4	4	4	4	4	5	4	4	5	3	3	3	3
4	4	4	4	4	4	4	4	5	4	3	5	5	5	4	4	4	4	3	3	4	4	4	4	4	4	3
4	4	4	4	4	5	5	5	4	3	4	3	3	3	2	2	2	2	5	4	4	4	3	3	3	3	3
4	4	4	4	4	4	4	4	3	4	3	2	2	2	4	4	4	4	4	4	4	4	5	4	4	3	3
4	4	5	5	5	3	3	3	4	4	4	3	3	3	4	4	4	4	5	4	4	3	5	4	4	4	4
1	1	1	1	1	1	1	2	1	1	1	1	1	1	1	1	1	1	1	1	2	2	2	1	1	1	0
3	5	5	4	5	4	5	4	4	3	4	5	5	5	4	4	4	4	5	4	5	4	5	5	5	5	4
3	3	3	3	3	5	4	4	4	3	2	4	3	4	4	4	4	4	5	4	4	5	4	5	5	5	5
4	3	4	3	4	5	4	5	5	4	3	5	4	3	5	5	5	5	4	5	5	4	4	5	5	5	4
3	3	3	3	3	3	3	4	3	5	4	3	5	4	3	3	3	3	5	4	5	4	4	3	3	3	3
3	3	3	3	3	4	5	4	4	3	4	4	3	2	4	4	4	4	2	3	3	3	3	5	3	5	4
4	4	4	4	5	4	3	3	4	5	3	4	3	5	3	3	3	3	4	4	4	4	3	4	5	5	4
5	5	5	5	5	5	4	5	5	4	5	5	4	5	4	4	4	4	4	5	5	4	5	5	6	5	5
4	4	4	5	4	3	3	4	5	3	4	4	5	4	4	4	4	4	3	4	4	4	4	6	6	4	5
3	3	3	3	3	5	5	4	4	5	5	5	4	3	4	4	4	4	5	4	5	5	6	5	5	4	4
4	4	3	4	4	5	5	4	5	4	3	5	3	4	4	4	4	4	5	4	5	4	6	3	6	5	5
1	1	1	1	1	1	1	2	1	1	1	1	1	1	1	1	1	1	2	1	2	1	2	1	2	2	2
3	3	2	2	3	4	3	4	4	3	5	5	3	4	4	4	4	4	4	5	6	5	5	4	3	4	4
1	2	2	2	2	3	2	2	3	4	4	3	3	4	2	2	2	2	2	1	1	0	2	2	2	2	2
3	3	3	3	3	3	5	4	4	3	5	3	5	4	5	5	5	5	4	4	4	4	4	4	5	4	3
4	4	4	4	4	4	3	4	4	4	5	4	3	4	4	4	4	4	4	4	4	4	4	5	4	5	4
3	3	3	3	4	4	4	5	4	4	3	3	3	3	4	4	4	4	5	5	5	4	5	5	5	4	3
4	4	4	5	4	4	3	5	4	3	5	4	3	4	5	5	5	5	4	5	4	5	5	5	4	4	4
4	4	4	5	4	4	3	4	4	3	4	3	4	3	4	4	4	4	4	4	4	4	4	4	4	5	4
4	3	3	4	3	2	4	3	4	3	3	4	3	3	4	4	4	4	4	3	3	2	4	5	5	5	5
3	3	3	3	4	4	3	2	4	3	2	4	3	4	4	4	4	4	4	4	4	5	5	4	4	5	4
3	4	3	3	3	5	4	3	4	4	3	4	4	4	3	3	3	3	4	4	5	3	5	5	5	4	3
6	4	4	6	4	5	5	5	5	5	5	5	5	5	5	5	5	5	4	4	5	5	5	5	5	4	4
2	4	4	4	3	3	4	3	2	4	3	4	3	2	4	4	4	4	4	3	3	3	4	2	3	2	1
4	4	4	5	4	5	4	4	4	3	4	4	4	3	3	3	3	3	3	3	3	4	4	5	5	4	4
5	5	5	5	5	4	4	5	4	4	5	5	3	4	5	5	5	5	3	4	3	2	3	5	5	4	4
4	5	5	5	5	4	4	5	3	5	4	4	4	5	3	3	3	3	4	5	5	4	6	5	5	5	4
4	4	4	4	4	5	5	4	4	4	4	4	5	4	4	4	4	4	4	4	5	4	5	4	4	3	3
3	3	2	3	3	4	3	5	3	4	4	3	4	3	5	5	5	5	3	3	3	3	3	4	2	4	3
4	4	4	4	4	5	4	3	5	4	4	4	4	4	4	4	4	4	4	4	4	4	4	3	4	2	3
2	2	2	2	2	1	1	2	2	3	4	2	3	4	2	2	2	2	3	3	3	4	4	-1	2	1	1
1	2	2	2	1	4	3	2	4	2	5	4	3	4	5	5	5	5	3	3	4	3	4	2	5	4	4
4	4	4	4	4	3	4	3	3	4	3	3	4	3	4	4	4	4	3	3	2	3	4	4	4	3	3
4	4	4	4	4	4	3	5	5	4	3	4	3	2	5	5	5	5	4	3	4	3	4	4	3	3	4
3	4	4	3	3	4	5	4	5	5	4	4	5	4	5	5	5	5	5	4	4	4	5	3	4	5	3
3	1	3	4	4	3	3	3	3	3	3	3	3	3	3	3	3	3	4	3	3	3	4	2	3	4	2
3	3	3	3	3	4	3	5	4	3	5	3	5	4	3	3	3	3	4	4	4	4	4	4	4	4	3
3	3	3	4	4	4	3	4	4	4	3	3	3	4	3	3	3	3	3	3	3	4	4	3	4	3	3
4	4	4	4	4	3	4	5	5	4	3	3	4	5	4	4	4	4	5	5	4	5	5	4	4	4	3
5	5	5	6	5	5	4	3	5	4	3	5	4	3	5	5	5	5	3	4	2	3	4	5	6	4	3
5	5	6	5	5	4	5	4	4	5	4	4	5	4	5	5	5	5	5	5	3	5	6	5	5	5	5
4	5	5	4	4	4	3	4	4	3	4	3	4	3	4	4	4	4	4	4	4	4	5	3	4	3	3
4	4	4	4	4	5	4	3	3	4	5	5	4	3	4	4	4	4	5	5	5	5	5	5	5	5	5
4	4	4	4	4	3	4	5	4	5	3	3	4	5	5	5	5	5	4	4	4	4	5	4	5	4	4
4	4	4	4	4	4	3	4	4	3	5	4	3	4	3	3	3	3	2	3	3	3	4	4	4	4	4
3	3	3	3	3	3	2	3	2	3	3	2	3	3	2	2	2	2	4	3	4	3	4	4	1	3	2
3	2	2	2	2	3	4	2	2	3	4	1	2	3	1	1	1	1	2	1	2	2	2	2	2	2	1
6	5	5	5	5	4	3	5	3	5	4	4	3	5	4	4	4	4	5	5	4	4	5	4	4	5	4
4	4	4	4	4	5	4	4	5	4	4	5	4	4	4	4	4	4	5	4	5	4	5	4	5	5	5
5	5	6	5	5	4	3	4	4	3	3	4	3	4	3	3	3	3	4	5	5	4	4	4	6	5	6
3	2	2	2	2	4	2	3	4	3	2	4	3	4	3	3	3	3	3	3	3	5	4	4	2	3	4
5	4	4	4	4	2	1	2	2	3	4	5	4	3	3	3	3	3	4	4	4	3	4	2	3	2	3
6	5	5	5	5	4	3	4	4	3	4	4	3	5	3	3	3	3	5	4	5	5	5	4	5	5	4
4	3	3	3	3	3	4	3	3	4	3	3	4	3	3	3	3	3	3	4	4	4	5	4	5	2	3
4	4	4	4	5	4	5	4	4	5	5	5	5	4	4	4	4	4	4	4	4	4	5	4	4	4	5
4	3	3	3	3	4	4	3	5	3	2	4	2	3	4	4	4	4	3	3	2	3	2	4	4	4	3
4	5	4	4	4	3	4	5	5	4	3	5	4	3	4	4	4	4	3	3	3	2	4	5	5	6	6
5	4	4	4	4	4	3	4	3	4	3	4	3	4	3	3	3	3	5	5	5	4	6	5	6	6	5
4	3	3	4	3	5	3	4	4	3	5	4	3	5	3	3	3	3	3	4	4	4	4	5	5	5	5
5	4	5	4	4	5	5	4	4	4	4	5	4	5	5	5	5	5	4	4	5	4	5	3	3	2	3
3	2	3	2	2	2	4	3	2	4	3	2	4	3	3	3	3	3	3	4	4	3	4	2	2	2	2
5	4	4	5	4	3	4	5	4	5	5	4	5	4	5	5	5	5	5	4	4	4	5	4	4	4	4
5	4	4	4	5	4	5	3	4	3	5	5	4	3	3	3	3	3	3	4	4	3	4	5	5	5	4
5	4	4	4	5	4	5	4	4	5	4	4	4	5	5	5	5	5	5	5	4	5	4	5	5	5	4
5	4	4	5	4	5	4	4	4	4	5	3	4	4	4	4	4	4	4	4	5	4	5	5	6	5	5
5	5	4	4	4	5	4	5	4	5	4	4	5	4	4	4	4	4	5	4	4	4	5	4	4	4	4
4	5	4	5	4	3	5	4	5	3	4	5	3	5	4	4	4	4	4	5	4	4	4	4	3	3	3
3	4	4	3	3	4	3	4	4	3	4	4	3	4	4	4	4	4	3	3	3	3	4	4	4	4	4
4	4	3	3	3	4	3	4	3	2	3	2	3	2	3	3	3	3	3	3	3	3	3	2	2	1	2
3	3	2	2	2	2	3	3	2	2	2	4	4	4	1	1	1	1	1	1	1	1	1	3	3	1	2
3	4	3	3	4	4	3	4	4	3	4	4	4	5	3	3	3	3	3	4	4	3	4	5	6	5	4
4	5	4	5	4	3	5	4	5	4	3	3	4	3	4	4	4	4	3	4	4	3	4	5	4	5	5
3	2	2	3	2	4	3	4	4	3	4	4	3	4	4	4	4	4	4	5	4	4	5	4	4	4	4
5	4	4	5	5	4	5	3	5	4	3	4	5	3	4	4	4	4	5	4	4	4	4	5	5	4	4
5	5	5	4	4	4	5	3	5	4	5	5	5	5	4	4	4	4	4	5	4	5	6	5	5	5	5
3	3	2	2	3	2	3	5	4	2	4	4	2	3	4	4	4	4	3	3	3	3	3	4	5	5	4
4	4	5	6	4	4	5	4	4	5	4	4	3	3	4	4	4	4	4	3	4	4	5	4	4	4	4
3	3	4	4	4	4	3	2	3	2	3	3	3	3	3	3	3	3	5	4	5	4	4	6	5	6	5
4	3	4	4	3	4	3	4	4	3	4	4	3	4	3	3	3	3	4	5	4	4	5	5	5	4	4
3	3	4	4	4	2	1	2	4	5	4	2	1	2	1	1	1	1	2	1	2	2	2	3	3	3	3
5	4	4	5	5	4	3	4	4	4	3	5	5	4	5	5	5	5	5	5	4	4	6	5	5	4	5
3	3	3	5	4	5	4	4	5	4	5	4	5	4	4	4	4	4	4	4	4	5	5	5	4	4	4
4	4	3	4	3	4	3	4	4	3	4	4	3	4	3	3	3	3	2	2	2	3	2	5	5	3	3
4	5	5	4	5	5	3	4	4	4	5	3	3	5	3	3	3	3	4	5	3	3	5	3	5	5	5
5	5	5	4	4	4	3	4	3	4	4	4	2	4	4	4	4	4	4	4	4	4	4	2	3	3	3
1	1	2	2	2	2	2	1	2	1	2	1	2	1	2	2	2	2	1	1	1	1	2	3	3	3	0
0	1	1	1	0	2	1	2	2	2	1	4	5	5	2	2	2	2	1	2	2	2	2	3	2	2	2
4	5	4	5	5	5	3	4	4	5	4	4	5	3	5	5	5	5	4	3	2	3	4	3	2	2	2
4	5	4	5	5	5	3	4	3	3	5	5	4	3	4	4	4	4	4	5	4	5	5	3	3	2	3
1	1	2	1	2	1	2	1	1	2	1	1	2	1	2	2	2	2	1	1	2	1	2	2	2	1	1
5	4	4	5	5	4	5	4	5	4	4	4	5	4	5	5	5	5	4	2	5	5	5	4	4	4	4
4	3	4	4	3	4	5	3	4	5	3	4	5	3	4	5	4	3	4	3	4	4	5	4	3	3	3
4	3	3	4	4	5	5	4	3	5	4	5	3	4	3	3	5	5	3	3	4	4	4	5	5	4	4
5	5	4	5	5	4	5	5	4	5	4	4	5	4	4	5	4	4	4	5	4	5	5	4	4	4	4
4	4	4	4	3	4	5	3	4	5	3	4	5	3	4	5	4	3	4	3	4	4	4	3	3	3	2
5	5	4	5	5	5	5	4	4	4	5	5	3	4	4	4	5	4	4	5	5	4	6	4	5	4	4
5	4	5	6	4	5	4	4	5	4	5	5	5	4	4	4	5	4	5	4	5	4	5	3	5	5	3
2	1	2	2	2	2	1	2	4	4	5	2	1	2	2	1	1	2	2	2	2	2	2	3	2	3	2
2	2	2	1	2	1	2	2	2	2	1	2	1	2	2	2	1	2	2	1	2	2	2	1	2	1	1
2	2	2	2	1	2	1	1	2	1	2	4	4	5	2	2	2	1	1	1	1	2	1	2	3	2	2
2	1	2	2	2	1	2	2	1	2	1	2	2	1	1	2	1	2	1	2	2	2	3	2	3	2	2
4	4	3	4	4	4	4	5	5	5	4	5	5	4	4	4	4	4	4	4	5	4	4	5	4	3	4
4	3	4	4	4	1	5	2	2	5	3	5	2	4	3	5	4	3	4	4	3	2	5	4	4	4	3
3	3	2	3	3	3	2	3	2	2	3	2	2	3	4	3	1	2	1	1	0	1	2	3	2	3	3
2	2	2	2	1	2	2	1	3	2	3	2	2	1	1	2	2	1	1	1	1	1	2	2	1	2	1
1	1	2	2	3	2	1	2	1	4	2	5	2	4	5	4	3	5	2	4	4	4	4	3	3	3	3
3	2	3	3	3	3	2	2	1	2	2	1	2	2	1	2	2	2	2	2	3	2	3	2	3	2	1
5	5	5	4	5	5	3	4	3	4	4	4	4	3	5	5	5	4	5	4	4	4	6	4	3	5	3
3	4	5	4	3	3	2	3	2	3	3	4	5	4	4	4	3	3	4	3	3	2	4	4	5	5	3
5	5	4	5	5	4	5	4	5	4	5	4	5	3	5	4	3	4	3	3	4	4	4	4	5	4	4
5	5	4	5	5	4	5	3	5	4	4	5	4	4	5	4	4	4	4	5	4	4	4	3	5	6	4
5	5	5	5	4	4	5	4	4	5	4	4	5	4	5	4	5	5	5	4	4	4	6	4	4	4	4
4	4	4	3	4	3	5	4	5	4	3	3	4	3	5	4	4	5	4	4	4	3	4	4	4	4	4
4	3	3	4	3	2	4	3	4	3	3	4	3	3	4	4	4	4	4	3	3	2	4	5	5	5	5
3	3	3	3	4	4	3	2	4	3	2	4	3	4	4	4	4	4	4	4	4	5	5	4	4	5	4
3	4	3	3	3	5	4	3	4	4	3	4	4	4	3	3	3	3	4	4	5	3	5	5	5	4	3
6	4	4	6	4	5	5	5	5	5	5	5	5	5	5	5	5	5	4	4	5	5	5	5	5	4	4
2	4	4	4	3	3	4	3	2	4	3	4	3	2	4	4	4	4	4	3	3	3	4	2	3	2	1
4	4	4	5	4	5	4	4	4	3	4	4	4	3	3	3	3	3	3	3	3	4	4	5	5	4	4
5	5	5	5	5	4	4	5	4	4	5	5	3	4	5	5	5	5	3	4	3	2	3	5	5	4	4
4	5	5	5	5	4	4	5	3	5	4	4	4	5	3	3	3	3	4	5	5	4	6	5	5	5	4
4	4	4	4	4	5	5	4	4	4	4	4	5	4	4	4	4	4	4	4	5	4	5	4	4	3	3
3	3	2	3	3	4	3	5	3	4	4	3	4	3	5	5	5	5	3	3	3	3	3	4	2	4	3
4	4	4	4	4	5	4	3	5	4	4	4	4	4	4	4	4	4	4	4	4	4	4	3	4	2	3
2	2	2	2	2	1	1	2	2	3	4	2	3	4	2	2	2	2	3	3	3	4	4	-1	2	1	1
1	2	2	2	1	4	3	2	4	2	5	4	3	4	5	5	5	5	3	3	4	3	4	2	5	4	4
4	4	4	4	4	3	4	3	3	4	3	3	4	3	4	4	4	4	3	3	2	3	4	4	4	3	3
4	4	4	4	4	4	3	5	5	4	3	4	3	2	5	5	5	5	4	3	4	3	4	4	3	3	4
3	4	4	3	3	4	5	4	5	5	4	4	5	4	5	5	5	5	5	4	4	4	5	3	4	5	3
3	1	3	4	4	3	3	3	3	3	3	3	3	3	3	3	3	3	4	3	3	3	4	2	3	4	2
3	3	3	3	3	4	3	5	4	3	5	3	5	4	3	3	3	3	4	4	4	4	4	4	4	4	3
3	3	3	4	4	4	3	4	4	4	3	3	3	4	3	3	3	3	3	3	3	4	4	3	4	3	3
4	4	4	4	4	3	4	5	5	4	3	3	4	5	4	4	4	4	5	5	4	5	5	4	4	4	3
5	5	5	6	5	5	4	3	5	4	3	5	4	3	5	5	5	5	3	4	2	3	4	5	6	4	3
5	5	6	5	5	4	5	4	4	5	4	4	5	4	5	5	5	5	5	5	3	5	6	5	5	5	5
4	5	5	4	4	4	3	4	4	3	4	3	4	3	4	4	4	4	4	4	4	4	5	3	4	3	3
4	4	4	4	4	5	4	3	3	4	5	5	4	3	4	4	4	4	5	5	5	5	5	5	5	5	5
4	4	4	4	4	3	4	5	4	5	3	3	4	5	5	5	5	5	4	4	4	4	5	4	5	4	4
4	4	4	4	4	4	3	4	4	3	5	4	3	4	3	3	3	3	2	3	3	3	4	4	4	4	4
3	3	3	3	3	3	2	3	2	3	3	2	3	3	2	2	2	2	4	3	4	3	4	4	1	3	2
3	2	2	2	2	3	4	2	2	3	4	1	2	3	1	1	1	1	2	1	2	2	2	2	2	2	1
6	5	5	5	5	4	3	5	3	5	4	4	3	5	4	4	4	4	5	5	4	4	5	4	4	5	4
4	4	4	4	4	5	4	4	5	4	4	5	4	4	4	4	4	4	5	4	5	4	5	4	5	5	5
5	5	6	5	5	4	3	4	4	3	3	4	3	4	3	3	3	3	4	5	5	4	4	4	6	5	6
3	2	2	2	2	4	2	3	4	3	2	4	3	4	3	3	3	3	3	3	3	5	4	4	2	3	4
5	4	4	4	4	2	1	2	2	3	4	5	4	3	3	3	3	3	4	4	4	3	4	2	3	2	3
6	5	5	5	5	4	3	4	4	3	4	4	3	5	3	3	3	3	5	4	5	5	5	4	5	5	4

## Sheet: Sheet4
A1
A2
A3
A4
A5
B1
B2
B3
C1
C2
C3
D1
D2
D3
F1
F2
F3
F4
G1
G2
G3
G4
G5
H1
H2
H3
H4
